# Supplementary material for: Genome-Wide Association Mapping of bc-1 and bc-u Reveals Candidate Genes and New Adjustments to the Host-Pathogen Interaction for Resistance to Bean Common Mosaic Necrosis Virus in Common Bean
Source: Front Plant Sci. 2021 Jun 29;12:699569. doi: 10.3389/fpls.2021.699569 (PMC8277298; doi:10.3389/fpls.2021.699569)
Supplement: Supplementary file 3 [file Data_Sheet_2.xlsx]

## Sheet: Table S1
Table S1. Durango Diversity Panel (DDP) lines used in this study. Whole-Genome sequencing raw data available Sequence Read Archive (SRA) data in NCBI database
DDP_name	DDP#	Market class seed	Library_Name	Run	SRA_Sample	MBases	MBytes	LibrarySelection	Platform
BelMiNeb-RR-2	DDP001	GN	IBWQ	SRR5809158	SRS2364127	4100	1523	RANDOM	ILLUMINA
BelMiNeb-RMR-3	DDP002	GN	IBWR	SRR5809157	SRS2364128	3937	1438	RANDOM	ILLUMINA
BelDakMi-RR-5	DDP003	PTO	IBWS	SRR5809156	SRS2364129	3086	1136	RANDOM	ILLUMINA
BelMiNeb-RMR-7	DDP004	GN	IBWT	SRR5809155	SRS2364130	1943	775	RANDOM	ILLUMINA
BelMiNeb-RMR-4	DDP005	GN	IBWU	SRR5809154	SRS2364131	3272	1190	RANDOM	ILLUMINA
BelNeb-RR-1	DDP006	GN	IBWW	SRR5809153	SRS2364132	4694	1740	RANDOM	ILLUMINA
AC Redbond	DDP008	SR	IBWX	SRR5809152	SRS2364133	4799	1742	RANDOM	ILLUMINA
AC Island	DDP009	PTO	IBWY	SRR5809151	SRS2364134	3603	1385	RANDOM	ILLUMINA
AC Early Rose	DDP010	PK	IBWZ	SRR5809150	SRS2364135	4938	1818	RANDOM	ILLUMINA
AC Resolute	DDP011	GN	ICYP	SRR5808976	SRS2364308	6138	2180	RANDOM	ILLUMINA
AC Earlied	DDP012	SR	IBXB	SRR5809148	SRS2364137	3960	1431	RANDOM	ILLUMINA
Bill Z	DDP013	PTO	IBXC	SRR5809147	SRS2364138	5360	2177	RANDOM	ILLUMINA
Ouray	DDP014	PTO	IBXD	SRR5809146	SRS2364139	4542	1631	RANDOM	ILLUMINA
Grand Mesa	DDP015	PTO	IBXE	SRR5809145	SRS2364140	4738	1767	RANDOM	ILLUMINA
Fisher	DDP016	NA	IBXF	SRR5809144	SRS2364141	5074	1837	RANDOM	ILLUMINA
Montrose	DDP017	PTO	IBXG	SRR5809143	SRS2364142	4068	1570	RANDOM	ILLUMINA
Croissant	DDP020	PTO	IBXH	SRR5809142	SRS2364143	3347	1238	RANDOM	ILLUMINA
Arapaho	DDP021	PTO	IBXI	SRR5809141	SRS2364144	4198	1528	RANDOM	ILLUMINA
PR 0340-3-3-1	DDP022	SR	IBXJ	SRR5809140	SRS2364145	3460	1244	RANDOM	ILLUMINA
TARS09-RR023	DDP024	PTO	IBXL	SRR5809138	SRS2364147	3248	1174	RANDOM	ILLUMINA
F07-449-9-3	DDP026	SR	IBXM	SRR5809137	SRS2364148	3440	1286	RANDOM	ILLUMINA
F07-014-22-2	DDP027	PTO	IBXN	SRR5809136	SRS2364149	4303	1565	RANDOM	ILLUMINA
I06-2575-17	DDP028	PTO	IBXP	SRR5809135	SRS2364150	5864	2266	RANDOM	ILLUMINA
Sierra	DDP029	PTO	IBXQ	SRR5809134	SRS2364151	5985	2182	RANDOM	ILLUMINA
Aztec	DDP031	PTO	IBXR	SRR5809133	SRS2364152	5551	2013	RANDOM	ILLUMINA
Kodiak	DDP032	PTO	IBXS	SRR5809132	SRS2364153	4676	1663	RANDOM	ILLUMINA
Matterhorn	DDP033	GN	IBXT	SRR5809131	SRS2364154	3764	1479	RANDOM	ILLUMINA
Santa Fe	DDP034	PTO	IBXU	SRR5809130	SRS2364155	3536	1272	RANDOM	ILLUMINA
ElDorado(P07863)	DDP035	PTO	IBXW	SRR5809129	SRS2364156	4357	1603	RANDOM	ILLUMINA
Merlot	DDP036	SR	IBXX	SRR5809128	SRS2364157	4817	1723	RANDOM	ILLUMINA
Sedona	DDP037	PK	IBXY	SRR5809127	SRS2364158	7208	2754	RANDOM	ILLUMINA
Rosetta(S08418)	DDP038	PK	IBXZ	SRR5809126	SRS2364159	5525	2025	RANDOM	ILLUMINA
Poncho	DDP041	PTO	IBYA	SRR5809125	SRS2364160	5085	1855	RANDOM	ILLUMINA
Topaz	DDP042	PTO	IBYB	SRR5809124	SRS2364161	4224	1514	RANDOM	ILLUMINA
Buckskin	DDP043	PTO	IBYC	SRR5809123	SRS2364162	6433	2556	RANDOM	ILLUMINA
Flint	DDP044	PTO	IBYD	SRR5809122	SRS2364163	3490	1267	RANDOM	ILLUMINA
Fargo	DDP045	PTO	IBYE	SRR5809121	SRS2364164	3886	1441	RANDOM	ILLUMINA
Agassiz	DDP046	PTO	IBYF	SRR5809120	SRS2364165	4160	1505	RANDOM	ILLUMINA
LaPaz	DDP048	PTO	IBYG	SRR5809119	SRS2364166	4190	1609	RANDOM	ILLUMINA
Baja	DDP049	PTO	IBYH	SRR5809118	SRS2364167	5720	2082	RANDOM	ILLUMINA
Durango	DDP050	PTO	IBYI	SRR5809117	SRS2364168	5592	2026	RANDOM	ILLUMINA
Sonora	DDP051	PTO	IBYJ	SRR5809116	SRS2364169	3564	1274	RANDOM	ILLUMINA
Pink Floyd	DDP052	PK	IBYK	SRR5809115	SRS2364170	5462	2158	RANDOM	ILLUMINA
Red Ryder	DDP053	GN	IBYL	SRR5809114	SRS2364171	3591	1297	RANDOM	ILLUMINA
Ivory	DDP054	GN	IBYM	SRR5809113	SRS2364172	4485	1662	RANDOM	ILLUMINA
Beryl	DDP055	GN	IBYN	SRR5809112	SRS2364173	4632	1671	RANDOM	ILLUMINA
Beryl-R	DDP056	GN	IBYP	SRR5809111	SRS2364174	4928	1893	RANDOM	ILLUMINA
Marquis	DDP057	GN	IBYQ	SRR5809110	SRS2364175	3233	1181	RANDOM	ILLUMINA
Sapphire	DDP058	GN	IBYR	SRR5809109	SRS2364176	3294	1203	RANDOM	ILLUMINA
Garnet	DDP059	SR	ICYQ	SRR5808975	SRS2364309	5101	1793	RANDOM	ILLUMINA
Desert Rose	DDP060	FDM	IBYT	SRR5809107	SRS2364178	4848	1916	RANDOM	ILLUMINA
SDIP-1	DDP061	NA	IBYU	SRR5809106	SRS2364179	6399	2298	RANDOM	ILLUMINA
Shoshone	DDP062	PTO	IBYW	SRR5809105	SRS2364180	4363	1599	RANDOM	ILLUMINA
UI-3	DDP063	SR	IBYX	SRR5809104	SRS2364181	2728	979	RANDOM	ILLUMINA
UI-37	DDP064	SR	IBYY	SRR5809103	SRS2364182	5794	2217	RANDOM	ILLUMINA
UI-537	DDP065	PK	IBYZ	SRR5809102	SRS2364183	4193	1547	RANDOM	ILLUMINA
Common Pinto	DDP066	PTO	IBZA	SRR5809101	SRS2364184	3545	1302	RANDOM	ILLUMINA
Common Red	DDP067	SR	IBZB	SRR5809100	SRS2364185	4292	1549	RANDOM	ILLUMINA
IP08-2	DDP068	PTO	IBZC	SRR5809099	SRS2364186	6347	2520	RANDOM	ILLUMINA
Kimberly	DDP069	PTO	IBZD	SRR5809098	SRS2364187	5219	1898	RANDOM	ILLUMINA
Sawtooth	DDP070	GN	IBZE	SRR5809097	SRS2364188	4985	1857	RANDOM	ILLUMINA
UI-123	DDP071	GN	IBZF	SRR5809096	SRS2364189	7981	2875	RANDOM	ILLUMINA
UI-196	DDP072	PTO	IBZH	SRR5809094	SRS2364191	3984	1481	RANDOM	ILLUMINA
UI-228	DDP073	SR	IBZI	SRR5809093	SRS2364192	4717	1727	RANDOM	ILLUMINA
UI-239	DDP074	SR	IBZJ	SRR5809092	SRS2364193	5234	1887	RANDOM	ILLUMINA
US-1140	DDP075	GN	IBZK	SRR5809091	SRS2364194	4856	1946	RANDOM	ILLUMINA
UI-59	DDP076	GN	IBZL	SRR5809090	SRS2364195	2894	1075	RANDOM	ILLUMINA
UI-111	DDP077	PTO	IBZM	SRR5809089	SRS2364196	4869	1822	RANDOM	ILLUMINA
UI-114	DDP078	PTO	IBZN	SRR5809088	SRS2364197	3826	1397	RANDOM	ILLUMINA
UI-425	DDP079	GN	IBZP	SRR5809087	SRS2364198	4328	1669	RANDOM	ILLUMINA
BelMiNeb-1	DDP080	GN	IBZQ	SRR5809086	SRS2342352	4776	2109	RANDOM	ILLUMINA
BelMiNeb 2	DDP081	GN	IBZR	SRR5809085	SRS2364199	5599	2060	RANDOM	ILLUMINA
GN Star	DDP082	GN	IBZT	SRR5809083	SRS2364201	4096	1637	RANDOM	ILLUMINA
Starlight	DDP084	GN	IBZU	SRR5809082	SRS2364202	3712	1358	RANDOM	ILLUMINA
Emerson	DDP085	GN	IBZW	SRR5809081	SRS2364203	6031	2253	RANDOM	ILLUMINA
ABC-Weihing	DDP086	GN	IBZY	SRR5809079	SRS2364205	4108	1591	RANDOM	ILLUMINA
Coyne	DDP087	GN	IBZZ	SRR5809078	SRS2364206	4059	1507	RANDOM	ILLUMINA
ABCP-8	DDP088	PTO	ICAA	SRR5809077	SRS2364207	2844	1043	RANDOM	ILLUMINA
Chase	DDP089	PTO	ICAB	SRR5809076	SRS2364208	4636	1668	RANDOM	ILLUMINA
ABCP-15	DDP090	PTO	ICAC	SRR5809075	SRS2364209	4395	1757	RANDOM	ILLUMINA
NE1-09-19	DDP091	GN	ICAD	SRR5809074	SRS2364210	3461	1256	RANDOM	ILLUMINA
NE1-09-20	DDP092	GN	ICAE	SRR5809073	SRS2364211	4633	1732	RANDOM	ILLUMINA
NE1-09-22	DDP093	GN	ICAF	SRR5809072	SRS2364212	3166	1145	RANDOM	ILLUMINA
NE2-09-3	DDP094	PTO	ICAG	SRR5809071	SRS2364213	5330	2069	RANDOM	ILLUMINA
NE2-09-4	DDP095	PTO	ICAH	SRR5809070	SRS2364214	5913	2171	RANDOM	ILLUMINA
NE2-09-10	DDP096	PTO	ICAI	SRR5809069	SRS2364215	4648	1688	RANDOM	ILLUMINA
Win Mor	DDP098	PTO	ICAJ	SRR5809068	SRS2364216	4756	1697	RANDOM	ILLUMINA
AC Scarlet	DDP099	SR	ICAK	SRR5809067	SRS2364217	5366	2139	RANDOM	ILLUMINA
ICB-12	DDP100	PTO	ICAL	SRR5809066	SRS2364218	4267	1548	RANDOM	ILLUMINA
JM-24	DDP101	GN	ICAM	SRR5809065	SRS2364219	5621	2071	RANDOM	ILLUMINA
USWA-12	DDP102	GN	ICAN	SRR5809064	SRS2364220	4624	1658	RANDOM	ILLUMINA
Quincy	DDP103	PTO	ICAP	SRR5809063	SRS2364221	5033	1932	RANDOM	ILLUMINA
Burke	DDP104	PTO	ICUA	SRR5809062	SRS2364222	5011	1730	RANDOM	ILLUMINA
TARS-VCI-4B	DDP105	PTO	ICUB	SRR5809061	SRS2364223	3100	1072	RANDOM	ILLUMINA
JM-126	DDP106	PTO	ICUC	SRR5809060	SRS2364224	3652	1273	RANDOM	ILLUMINA
Nodak	DDP107	PTO	ICUE	SRR5809058	SRS2364226	3952	1374	RANDOM	ILLUMINA
92US-1006	DDP108	PTO	ICUG	SRR5809056	SRS2364228	4065	1445	RANDOM	ILLUMINA
Othello	DDP109	PTO	ICUH	SRR5809055	SRS2364229	3287	1168	RANDOM	ILLUMINA
NW-590	DDP110	PTO	ICUI	SRR5809054	SRS2364230	3927	1354	RANDOM	ILLUMINA
NW-410	DDP111	PTO	ICUJ	SRR5809053	SRS2364231	4710	1639	RANDOM	ILLUMINA
PT7-2	DDP112	PTO	ICUK	SRR5809052	SRS2364232	5226	1810	RANDOM	ILLUMINA
USPT-WM-1	DDP113	PTO	ICUL	SRR5809051	SRS2364233	5481	1914	RANDOM	ILLUMINA
USPT-CBB-1	DDP114	PTO	ICUM	SRR5809050	SRS2364234	3862	1374	RANDOM	ILLUMINA
USPT-CBB-3	DDP115	PTO	ICUN	SRR5809049	SRS2364235	6159	2145	RANDOM	ILLUMINA
USPT-ANT-1	DDP116	PTO	ICUP	SRR5809048	SRS2364236	4728	1689	RANDOM	ILLUMINA
USPT-CBB-5	DDP117	PTO	ICUQ	SRR5809047	SRS2364237	4333	1514	RANDOM	ILLUMINA
Big Bend	DDP118	PTO	ICUR	SRR5809046	SRS2364238	4635	1607	RANDOM	ILLUMINA
LeBaron	DDP119	SR	ICUS	SRR5809045	SRS2364239	3803	1328	RANDOM	ILLUMINA
NW-63	DDP120	SR	ICUT	SRR5809044	SRS2364240	5004	1727	RANDOM	ILLUMINA
USRM-20	DDP121	SR	ICUU	SRR5809043	SRS2364241	2955	1031	RANDOM	ILLUMINA
USWA-13	DDP122	GN	ICUX	SRR5809041	SRS2364243	1935	672	RANDOM	ILLUMINA
6R-42	DDP123	PK	ICUY	SRR5809040	SRS2364244	3165	1146	RANDOM	ILLUMINA
Victor	DDP124	PK	ICUZ	SRR5809039	SRS2364245	3300	1186	RANDOM	ILLUMINA
USWA-61	DDP125	PK	ICWA	SRR5809038	SRS2364246	4941	1713	RANDOM	ILLUMINA
Viva	DDP126	PK	ICWC	SRR5809036	SRS2364248	2801	975	RANDOM	ILLUMINA
Roza	DDP127	PK	ICWD	SRR5809035	SRS2364249	3393	1205	RANDOM	ILLUMINA
Harold	DDP128	PK	ICWE	SRR5809034	SRS2364250	3615	1269	RANDOM	ILLUMINA
Gloria	DDP129	PK	ICWF	SRR5809033	SRS2364251	4547	1578	RANDOM	ILLUMINA
URS-117	DDP130	PK	ICWG	SRR5809032	SRS2364252	5412	1918	RANDOM	ILLUMINA
PK915	DDP132	PK	ICWI	SRR5809030	SRS2364254	5566	1911	RANDOM	ILLUMINA
SR9-4	DDP133	SR	ICWK	SRR5809028	SRS2364256	4025	1384	RANDOM	ILLUMINA
GN9-4	DDP134	GN	ICWL	SRR5809027	SRS2364257	4767	1658	RANDOM	ILLUMINA
PT9-17	DDP135	PTO	ICWN	SRR5809025	SRS2364259	3741	1300	RANDOM	ILLUMINA
Maverick	DDP136	PTO	ICWP	SRR5809024	SRS2364260	4221	1523	RANDOM	ILLUMINA
Lariat	DDP137	PTO	ICWQ	SRR5809023	SRS2364261	4705	1680	RANDOM	ILLUMINA
Stampede	DDP138	PTO	ICWR	SRR5809022	SRS2364262	3398	1177	RANDOM	ILLUMINA
ND-307	DDP139	PTO	ICWS	SRR5809021	SRS2364263	4630	1603	RANDOM	ILLUMINA
Frontier	DDP140	PTO	ICWT	SRR5809020	SRS2364264	4126	1449	RANDOM	ILLUMINA
ND041062-1	DDP141	PTO	ICWU	SRR5809019	SRS2364265	5256	1832	RANDOM	ILLUMINA
ND060197	DDP142	PTO	ICWW	SRR5809018	SRS2364266	2364	857	RANDOM	ILLUMINA
Hatton	DDP143	PTO	ICWX	SRR5809017	SRS2364267	4008	1382	RANDOM	ILLUMINA
GTS-900	DDP144	PTO	ICWY	SRR5809016	SRS2364268	4328	1545	RANDOM	ILLUMINA
CDCWM-2	DDP145	PTO	ICWZ	SRR5809015	SRS2364269	3289	1188	RANDOM	ILLUMINA
CDC Pinnacle	DDP146	PTO	ICXA	SRR5809014	SRS2364270	2823	976	RANDOM	ILLUMINA
CDC Crocus	DDP148	GN	ICXB	SRR5809013	SRS2364271	3825	1334	RANDOM	ILLUMINA
CDC Pintium	DDP149	PTO	ICXC	SRR5809012	SRS2364272	4150	1453	RANDOM	ILLUMINA
CDC Rosalee	DDP150	PK	ICXD	SRR5809011	SRS2364273	3916	1366	RANDOM	ILLUMINA
CDC Camino	DDP151	PTO	ICXE	SRR5809010	SRS2364274	3919	1406	RANDOM	ILLUMINA
Gemini	DDP152	GN	ICXF	SRR5809009	SRS2364275	5058	1761	RANDOM	ILLUMINA
Orion	DDP153	GN	ICXG	SRR5809008	SRS2364276	5094	1829	RANDOM	ILLUMINA
UCD 9634	DDP154	PK	ICXH	SRR5809007	SRS2364277	3688	1308	RANDOM	ILLUMINA
UCD 9623	DDP155	FDM	ICXI	SRR5809006	SRS2364278	3911	1362	RANDOM	ILLUMINA
Yolano	DDP156	PK	ICXJ	SRR5809005	SRS2364279	4450	1519	RANDOM	ILLUMINA
Max	DDP157	PTO	ICXK	SRR5809004	SRS2364280	3223	1121	RANDOM	ILLUMINA
Jackpot	DDP158	PTO	ICXL	SRR5809003	SRS2364281	4167	1460	RANDOM	ILLUMINA
gala	DDP159	PTO	ICXM	SRR5809002	SRS2364282	4057	1437	RANDOM	ILLUMINA
Sequoia	DDP160	PTO	ICXN	SRR5809001	SRS2364283	4292	1481	RANDOM	ILLUMINA
Apache	DDP161	PTO	ICXP	SRR5809000	SRS2364284	3457	1246	RANDOM	ILLUMINA
Fiesta	DDP162	PTO	ICXQ	SRR5808999	SRS2364285	3945	1395	RANDOM	ILLUMINA
Buster	DDP163	PTO	ICXR	SRR5808998	SRS2364286	4396	1526	RANDOM	ILLUMINA
Medicine Hat	DDP164	PTO	ICXS	SRR5808997	SRS2364287	5434	1864	RANDOM	ILLUMINA
Windbreaker	DDP165	PTO	ICXT	SRR5808996	SRS2364288	3771	1282	RANDOM	ILLUMINA
Mariah	DDP166	PTO	ICXU	SRR5808995	SRS2364289	4638	1658	RANDOM	ILLUMINA
Focus	DDP167	PTO	ICXW	SRR5808994	SRS2364290	5831	2039	RANDOM	ILLUMINA
Vision	DDP168	PTO	ICXX	SRR5808993	SRS2364291	3275	1154	RANDOM	ILLUMINA
Monterrey	DDP169	PTO	ICYK	SRR5808980	SRS2364304	4152	1460	RANDOM	ILLUMINA
Sinaloa	DDP170	PTO	ICYM	SRR5808978	SRS2364306	3351	1184	RANDOM	ILLUMINA
SantaCruz	DDP171	PTO	ICYL	SRR5808979	SRS2364305	3952	1389	RANDOM	ILLUMINA
Galeena	DDP172	PTO	ICYJ	SRR5808981	SRS2364303	4443	1543	RANDOM	ILLUMINA
Aries	DDP173	GN	ICYI	SRR5808982	SRS2364302	3796	1322	RANDOM	ILLUMINA
3138 (Taurus)	DDP174	GN	ICYA	SRR5808990	SRS2364294	3800	1359	RANDOM	ILLUMINA
PT11_13	DDP175	PTO	ICYD	SRR5808987	SRS2364297	5585	1953	RANDOM	ILLUMINA
PK9_1	DDP176	PK	ICYC	SRR5808988	SRS2364296	3478	1249	RANDOM	ILLUMINA
LongsPeak	DDP177	PTO	ICYH	SRR5808983	SRS2364301	4285	1503	RANDOM	ILLUMINA
P12_606	DDP178	PTO	ICXY	SRR5808992	SRS2364292	4319	1518	RANDOM	ILLUMINA
Powderhorn	DDP179	GN	ICXZ	SRR5808991	SRS2364293	4652	1622	RANDOM	ILLUMINA
R11801	DDP180	FDJ	ICYG	SRR5808984	SRS2364300	3869	1387	RANDOM	ILLUMINA
GypsyRose	DDP181	FDM	ICYB	SRR5808989	SRS2364295	3791	1304	RANDOM	ILLUMINA
PT9_22	DDP182	PTO	ICYE	SRR5808986	SRS2364298	3871	1359	RANDOM	ILLUMINA
PT9_5_6	DDP183	PTO	ICYF	SRR5808985	SRS2364299	3291	1144	RANDOM	ILLUMINA
Hungerford	DDP184	GN	ICYN	SRR5808977	SRS2364307	4719	1643	RANDOM	ILLUMINA
AC Polaris	DDP185	GN	IBXA	SRR5809149	SRS2364136	5509	2006	RANDOM	ILLUMINA
PR0401-259	DDP186	PK	IBXK	SRR5809139	SRS2364146	3928	1560	RANDOM	ILLUMINA
Ember	DDP188	SR	IBYS	SRR5809108	SRS2364177	3761	1343	RANDOM	ILLUMINA
UI-126	DDP189	PTO	IBZG	SRR5809095	SRS2364190	6952	2680	RANDOM	ILLUMINA
GN Harris	DDP192	GN	IBZS	SRR5809084	SRS2364200	3900	1422	RANDOM	ILLUMINA
Weihing	DDP193	GN	IBZX	SRR5809080	SRS2364204	4397	1588	RANDOM	ILLUMINA
Pindak	DDP199	PTO	ICUD	SRR5809059	SRS2364225	2980	1052	RANDOM	ILLUMINA
Holberg	DDP200	PTO	ICUF	SRR5809057	SRS2364227	3578	1241	RANDOM	ILLUMINA
Coulee	DDP201	SR	ICUW	SRR5809042	SRS2364242	5666	1992	RANDOM	ILLUMINA
ORCA	DDP202	B/W	ICWB	SRR5809037	SRS2364247	4136	1401	RANDOM	ILLUMINA
PK9-7	DDP203	PK	ICWH	SRR5809031	SRS2364253	5571	1948	RANDOM	ILLUMINA
SR7-3	DDP204	SR	ICWJ	SRR5809029	SRS2364255	3482	1205	RANDOM	ILLUMINA
GN9-1	DDP205	GN	ICWM	SRR5809026	SRS2364258	4437	1566	RANDOM	ILLUMINA

## Sheet: Table S2
Table S2. F2 single plant selected by SNP genotyping for I gene, bc-1 and bc-ud.
ID Cross	Crosses	Female		Male		Generation	ID_Family	S02_48908259 I-gene	S03_4203361 bc-1	Pvbzip1_A_C bc-ud	allelic state
PS17-117	Kodiak x Baja	Kodiak (DDP032)	II / bc-1bc-1 / bc-udbc-ud	Baja (DDP049)	II / bc-udbcud	F2	PS17-117-1	+	-	+	Homozygous
PS17-117	Kodiak x Baja	Kodiak (DDP032)	II / bc-1bc-1 / bc-udbc-ud	Baja (DDP049)	II / bc-udbcud	F2	PS17-117-4	+	+	+	Homozygous
PS17-117	Kodiak x Baja	Kodiak (DDP032)	II / bc-1bc-1 / bc-udbc-ud	Baja (DDP049)	II / bc-udbcud	F2	PS17-117-5	+	H	+	Heterozygous (1)
PS17-118	Kodiak x PT9-5-6	Kodiak (DDP032)	II / bc-1bc-1 / bc-udbc-ud	PT9-5-6 (DDP183)	II	F2	PS17-118-1	+	+	-	Homozygous
PS17-118	Kodiak x PT9-5-6	Kodiak (DDP032)	II / bc-1bc-1 / bc-udbc-ud	PT9-5-6 (DDP183)	II	F2	PS17-118-4	+	H	+	Heterozygous (1)
PS17-118	Kodiak x PT9-5-6	Kodiak (DDP032)	II / bc-1bc-1 / bc-udbc-ud	PT9-5-6 (DDP183)	II	F2	PS17-118-7	+	H	-	Heterozygous (1)
PS17-118	Kodiak x PT9-5-6	Kodiak (DDP032)	II / bc-1bc-1 / bc-udbc-ud	PT9-5-6 (DDP183)	II	F2	PS17-118-13	+	+	+	Homozygous
PS17-118	Kodiak x PT9-5-6	Kodiak (DDP032)	II / bc-1bc-1 / bc-udbc-ud	PT9-5-6 (DDP183)	II	F2	PS17-118-20	+	-	H	Heterozygous (1)
PS17-118	Kodiak x PT9-5-6	Kodiak (DDP032)	II / bc-1bc-1 / bc-udbc-ud	PT9-5-6 (DDP183)	II	F2	PS17-118-26	+	-	+	Homozygous
PS17-119	Lariat x Kodiak	Lariat (DDP137)	II / bc-udbcud	Kodiak (DDP032)	II / bc-1bc-1 / bc-udbc-ud	F2	PS17-119-1	+	-	+	Homozygous
PS17-119	Lariat x Kodiak	Lariat (DDP137)	II / bc-udbcud	Kodiak (DDP032)	II / bc-1bc-1 / bc-udbc-ud	F2	PS17-119-2	+	+	+	Homozygous
PS17-119	Lariat x Kodiak	Lariat (DDP137)	II / bc-udbcud	Kodiak (DDP032)	II / bc-1bc-1 / bc-udbc-ud	F2	PS17-119-3	+	H	+	Heterozygous (1)
PS17-139	USPT-ANT-1 x Kodiak	USPT-ANT-1 (DDP116)	II / bc-udbcud	Kodiak (DDP032)	II / bc-1bc-1 / bc-udbc-ud	F2	PS17-139-1	+	-	+	Homozygous
PS17-139	USPT-ANT-1 x Kodiak	USPT-ANT-1 (DDP116)	II / bc-udbcud	Kodiak (DDP032)	II / bc-1bc-1 / bc-udbc-ud	F2	PS17-139-2	+	H	+	Heterozygous (1)
PS17-139	USPT-ANT-1 x Kodiak	USPT-ANT-1 (DDP116)	II / bc-udbcud	Kodiak (DDP032)	II / bc-1bc-1 / bc-udbc-ud	F2	PS17-139-4	+	+	+	Homozygous
PS17-165	Beryl x PT11-13	Beryl (DDP055)	II / bc-1bc-1 / bc-udbc-ud	PT11-13 (DDP175)	II	F2	PS17-165-1	+	-	-	Homozygous
PS17-165	Beryl x PT11-13	Beryl (DDP055)	II / bc-1bc-1 / bc-udbc-ud	PT11-13 (DDP175)	II	F2	PS17-165-3	+	H	H	Heterozygous (2)
PS17-165	Beryl x PT11-13	Beryl (DDP055)	II / bc-1bc-1 / bc-udbc-ud	PT11-13 (DDP175)	II	F2	PS17-165-4	+	+	-	Homozygous
PS17-165	Beryl x PT11-13	Beryl (DDP055)	II / bc-1bc-1 / bc-udbc-ud	PT11-13 (DDP175)	II	F2	PS17-165-5	+	H	-	Heterozygous (1)
PS17-165	Beryl x PT11-13	Beryl (DDP055)	II / bc-1bc-1 / bc-udbc-ud	PT11-13 (DDP175)	II	F2	PS17-165-9	+	+	H	Heterozygous (1)
PS17-165	Beryl x PT11-13	Beryl (DDP055)	II / bc-1bc-1 / bc-udbc-ud	PT11-13 (DDP175)	II	F2	PS17-165-10	+	-	-	Homozygous
PS17-166	Beryl x USPT-CBB-1	Beryl (DDP055)	II / bc-1bc-1 / bc-udbc-ud	USPT-CBB-1 (DDP114)	II / bc-udbcud	F2	PS17-166-4	+	-	+	Homozygous
PS17-166	Beryl x USPT-CBB-1	Beryl (DDP055)	II / bc-1bc-1 / bc-udbc-ud	USPT-CBB-1 (DDP114)	II / bc-udbcud	F2	PS17-166-6	+	+	+	Homozygous
PS17-169	Gemini x AC-Early-Rose	Gemini (DDP152)	II / bc-udbcud	AC-Early-Rose (DDP010)	bc-1bc-1 / bc-udbc-ud	F2	PS17-169-2	-	H	+	Heterozygous (1)
PS17-169	Gemini x AC-Early-Rose	Gemini (DDP152)	II / bc-udbcud	AC-Early-Rose (DDP010)	bc-1bc-1 / bc-udbc-ud	F2	PS17-169-5	H	-	+	Heterozygous (1)
PS17-169	Gemini x AC-Early-Rose	Gemini (DDP152)	II / bc-udbcud	AC-Early-Rose (DDP010)	bc-1bc-1 / bc-udbc-ud	F2	PS17-169-12	H	H	+	Heterozygous (2)
PS17-169	Gemini x AC-Early-Rose	Gemini (DDP152)	II / bc-udbcud	AC-Early-Rose (DDP010)	bc-1bc-1 / bc-udbc-ud	F2	PS17-169-24	H	+	+	Heterozygous
PS17-177	Powderhorn x Beryl	Powderhorn (DDP179)	II / bc-1bc-1	Beryl (DDP055)	II / bc-1bc-1 / bc-udbc-ud	F2	PS17-177-1	+	+	H	Heterozygous (1)
PS17-177	Powderhorn x Beryl	Powderhorn (DDP179)	II / bc-1bc-1	Beryl (DDP055)	II / bc-1bc-1 / bc-udbc-ud	F2	PS17-177-3	+	+	+	Homozygous
PS17-177	Powderhorn x Beryl	Powderhorn (DDP179)	II / bc-1bc-1	Beryl (DDP055)	II / bc-1bc-1 / bc-udbc-ud	F2	PS17-177-14	+	+	-	Homozygous
PS17-181	Powderhorn x USPT-CBB-1	Powderhorn (DDP179)	II / bc-1bc-1	USPT-CBB-1 (DDP114)	II / bc-udbcud	F2	PS17-181-1	+	H	H	Heterozygous (2)
PS17-181	Powderhorn x USPT-CBB-1	Powderhorn (DDP179)	II / bc-1bc-1	USPT-CBB-1 (DDP114)	II / bc-udbcud	F2	PS17-181-8	+	+	H	Heterozygous (1)
PS17-181	Powderhorn x USPT-CBB-1	Powderhorn (DDP179)	II / bc-1bc-1	USPT-CBB-1 (DDP114)	II / bc-udbcud	F2	PS17-181-9	+	-	H	Heterozygous (1)
PS17-181	Powderhorn x USPT-CBB-1	Powderhorn (DDP179)	II / bc-1bc-1	USPT-CBB-1 (DDP114)	II / bc-udbcud	F2	PS17-181-26	+	-	+	Homozygous

## Sheet: Table S3
Table S3. F2:3 plants phenotyped with BCMNV NL-3 and NL-8 strains, and genotyped with SNP markers linked to I gene, bc-1 and bc-ud.
Crosses	ID Family	Virus Strain	1wpi	2wpi	3wpi	4wpi	5wpi	OBSERVACION	S02_48908259 I-gene	S03_4203361 bc-1	Pvbzip1_A_C bc-ud	allelic state
Beryl x PT11-13	PS17-165-1	NL-3	TN	TN	TN	TN	TN		+	-	-	Homozygous
Beryl x PT11-13	PS17-165-1	NL-3	TN	TN	TN	TN	TN		+	-	-	Homozygous
Beryl x PT11-13	PS17-165-1	NL-3	TN	TN	TN	TN	TN		+	-	-	Homozygous
Beryl x PT11-13	PS17-165-1	NL-3	TN	TN	TN	TN	TN		+	-	-	Homozygous
Beryl x PT11-13	PS17-165-1	NL-3	TN	TN	TN	TN	TN		+	-	-	Homozygous
Beryl x PT11-13	PS17-165-1	NL-3	TN	TN	TN	TN	TN		+	-	-	Homozygous
Beryl x PT11-13	PS17-165-1	NL-3	TN	TN	TN	TN	TN		+	-	-	Homozygous
Beryl x PT11-13	PS17-165-1	NL-3	TN	TN	TN	TN	TN		+	-	-	Homozygous
Beryl x PT11-13	PS17-165-1	NL-3	TN	TN	TN	TN	TN		+	-	-	Homozygous
Beryl x PT11-13	PS17-165-1	NL-3	TN	TN	TN	TN	TN		+	-	-	Homozygous
Beryl x PT11-13	PS17-165-1	NL-3	TN	TN	TN	TN	TN		+	-	-	Homozygous
Beryl x PT11-13	PS17-165-1	NL-3	TN	TN	TN	TN	TN		+	-	-	Homozygous
Beryl x PT11-13	PS17-165-1	NL-3	TN	TN	TN	TN	TN		+	-	-	Homozygous
Beryl x PT11-13	PS17-165-1	NL-3	TN	TN	TN	TN	TN		+	-	-	Homozygous
Beryl x PT11-13	PS17-165-1	NL-3	TN	TN	TN	TN	TN		+	-	-	Homozygous
Beryl x PT11-13	PS17-165-1	NL-3	TN	TN	TN	TN	TN		+	-	-	Homozygous
Beryl x PT11-13	PS17-165-3	NL-3	VN	dTN	dTN	dTN	dTN		+	H	H	Heterozygous (2)
Beryl x PT11-13	PS17-165-3	NL-3	VN	dTN	dTN	dTN	dTN		+	+	H	Heterozygous (1)
Beryl x PT11-13	PS17-165-3	NL-3	TN	TN	TN	TN	TN		+	-	H	Heterozygous (1)
Beryl x PT11-13	PS17-165-3	NL-3	TN	TN	TN	TN	TN		+	-	+	Heterozygous
Beryl x PT11-13	PS17-165-3	NL-3	VN	dTN	dTN	dTN	dTN		+	H	H	Heterozygous (2)
Beryl x PT11-13	PS17-165-3	NL-3	TN	TN	TN	TN	TN		+	-	H	Heterozygous (1)
Beryl x PT11-13	PS17-165-3	NL-3	VN	dTN	dTN	dTN	dTN		+	H	H	Heterozygous (2)
Beryl x PT11-13	PS17-165-3	NL-3	VN	dTN	dTN	dTN	dTN		+	+	H	Heterozygous (1)
Beryl x PT11-13	PS17-165-3	NL-3	VN	VN	VN+	dTN	dTN	Vein Necrosis upper leaves, normal growth	+	H	+	Heterozygous (1)
Beryl x PT11-13	PS17-165-3	NL-3	TN	TN	TN	TN	TN		+	-	+	Heterozygous
Beryl x PT11-13	PS17-165-3	NL-3	TN	TN	TN	TN	TN		+	-	H	Heterozygous (1)
Beryl x PT11-13	PS17-165-3	NL-3	VN	VN	VN	VN+	VN+	Vein Necrosis upper leaves, normal growth	+	H	H	Heterozygous (2)
Beryl x PT11-13	PS17-165-3	NL-3	TN	TN	TN	TN	TN		+	-	H	Heterozygous (1)
Beryl x PT11-13	PS17-165-3	NL-3	VN	dTN	dTN	dTN	dTN		+	+	H	Heterozygous (1)
Beryl x PT11-13	PS17-165-3	NL-3	TN	TN	TN	TN	TN		+	H	-	Heterozygous (1)
Beryl x PT11-13	PS17-165-3	NL-3	VN	dTN	dTN	dTN	dTN		+	H	H	Heterozygous (2)
Beryl x PT11-13	PS17-165-3	NL-3	VN	VN	VN	VN+	VN+	Vein Necrosis upper leaves, normal growth	+	H	+	Heterozygous (1)
Beryl x PT11-13	PS17-165-3	NL-3	TN	TN	TN	TN	TN		+	-	H	Heterozygous (1)
Beryl x PT11-13	PS17-165-3	NL-3	VN	dTN	dTN	dTN	dTN		+	H	H	Heterozygous (2)
Beryl x PT11-13	PS17-165-4	NL-3	TN	TN	TN	TN	TN		+	+	-	Homozygous
Beryl x PT11-13	PS17-165-4	NL-3	TN	TN	TN	TN	TN		+	+	-	Homozygous
Beryl x PT11-13	PS17-165-4	NL-3	TN	TN	TN	TN	TN		+	+	-	Homozygous
Beryl x PT11-13	PS17-165-4	NL-3	TN	TN	TN	TN	TN		+	+	-	Homozygous
Beryl x PT11-13	PS17-165-4	NL-3	TN	TN	TN	TN	TN		+	+	-	Homozygous
Beryl x PT11-13	PS17-165-4	NL-3	TN	TN	TN	TN	TN		+	+	-	Homozygous
Beryl x PT11-13	PS17-165-4	NL-3	TN	TN	TN	TN	TN		+	+	-	Homozygous
Beryl x PT11-13	PS17-165-4	NL-3	TN	TN	TN	TN	TN		+	+	-	Homozygous
Beryl x PT11-13	PS17-165-4	NL-3	TN	TN	TN	TN	TN		+	+	-	Homozygous
Beryl x PT11-13	PS17-165-4	NL-3	TN	TN	TN	TN	TN		+	+	-	Homozygous
Beryl x PT11-13	PS17-165-4	NL-3	TN	TN	TN	TN	TN		+	+	-	Homozygous
Beryl x PT11-13	PS17-165-4	NL-3	TN	TN	TN	TN	TN		+	+	-	Homozygous
Beryl x PT11-13	PS17-165-4	NL-3	TN	TN	TN	TN	TN		+	+	-	Homozygous
Beryl x PT11-13	PS17-165-4	NL-3	TN	TN	TN	TN	TN		+	+	-	Homozygous
Beryl x PT11-13	PS17-165-4	NL-3	TN	TN	TN	TN	TN		+	+	-	Homozygous
Beryl x PT11-13	PS17-165-4	NL-3	TN	TN	TN	TN	TN		+	+	-	Homozygous
Beryl x PT11-13	PS17-165-5	NL-3	TN	TN	TN	TN	TN		+	H	-	Heterozygous (1)
Beryl x PT11-13	PS17-165-5	NL-3	TN	TN	TN	TN	TN		+	-	-	Heterozygous
Beryl x PT11-13	PS17-165-5	NL-3	TN	TN	TN	TN	TN		+	-	-	Heterozygous
Beryl x PT11-13	PS17-165-5	NL-3	TN	TN	TN	TN	TN		+	H	-	Heterozygous (1)
Beryl x PT11-13	PS17-165-5	NL-3	TN	TN	TN	TN	TN		+	H	-	Heterozygous (1)
Beryl x PT11-13	PS17-165-5	NL-3	TN	TN	TN	TN	TN		+	+	-	Heterozygous
Beryl x PT11-13	PS17-165-5	NL-3	TN	TN	TN	TN	TN		+	+	-	Heterozygous
Beryl x PT11-13	PS17-165-5	NL-3	TN	TN	TN	TN	TN		+	H	-	Heterozygous (1)
Beryl x PT11-13	PS17-165-5	NL-3	TN	TN	TN	TN	TN		+	+	-	Heterozygous
Beryl x PT11-13	PS17-165-5	NL-3	TN	TN	TN	TN	TN		+	H	-	Heterozygous (1)
Beryl x PT11-13	PS17-165-5	NL-3	TN	TN	TN	TN	TN		+	H	-	Heterozygous (1)
Beryl x PT11-13	PS17-165-5	NL-3	TN	TN	TN	TN	TN		+	H	-	Heterozygous (1)
Beryl x PT11-13	PS17-165-5	NL-3	TN	TN	TN	TN	TN		+	H	-	Heterozygous (1)
Beryl x PT11-13	PS17-165-5	NL-3	TN	TN	TN	TN	TN		+	H	-	Heterozygous (1)
Beryl x PT11-13	PS17-165-5	NL-3	TN	TN	TN	TN	TN		+	H	-	Heterozygous (1)
Beryl x PT11-13	PS17-165-5	NL-3	TN	TN	TN	TN	TN		+	-	-	Heterozygous
Beryl x PT11-13	PS17-165-9	NL-3	TN	TN	TN	TN	TN		+	+	-	Heterozygous
Beryl x PT11-13	PS17-165-9	NL-3	TN	TN	TN	TN	TN		+	+	-	Heterozygous
Beryl x PT11-13	PS17-165-9	NL-3	VN	dTN	dTN	dTN	dTN		+	+	H	Heterozygous (1)
Beryl x PT11-13	PS17-165-9	NL-3	VN	VN	VN	VN	VN		+	+	+	Heterozygous
Beryl x PT11-13	PS17-165-9	NL-3	VN	VN	VN	VN	VN		+	+	+	Heterozygous
Beryl x PT11-13	PS17-165-9	NL-3	VN	dTN	dTN	dTN	dTN		+	+	H	Heterozygous (1)
Beryl x PT11-13	PS17-165-9	NL-3	VN	dTN	dTN	dTN	dTN		+	+	H	Heterozygous (1)
Beryl x PT11-13	PS17-165-9	NL-3	VN	dTN	dTN	dTN	dTN		+	+	H	Heterozygous (1)
Beryl x PT11-13	PS17-165-9	NL-3	TN	TN	TN	TN	TN		+	+	-	Heterozygous
Beryl x PT11-13	PS17-165-9	NL-3	VN	dTN	dTN	dTN	dTN		+	+	H	Heterozygous (1)
Beryl x PT11-13	PS17-165-9	NL-3	VN	dTN	dTN	dTN	dTN		+	+	H	Heterozygous (1)
Beryl x PT11-13	PS17-165-9	NL-3	VN	dTN	dTN	dTN	dTN		+	+	H	Heterozygous (1)
Beryl x PT11-13	PS17-165-9	NL-3	TN	TN	TN	TN	TN		+	+	-	Heterozygous
Beryl x PT11-13	PS17-165-9	NL-3	VN	VN	VN	VN	VN		+	+	+	Heterozygous
Beryl x PT11-13	PS17-165-9	NL-3	TN	TN	TN	TN	TN		+	+	-	Heterozygous
Beryl x PT11-13	PS17-165-9	NL-3	TN	TN	TN	TN	TN		+	+	-	Heterozygous
Beryl x PT11-13	PS17-165-9	NL-3	VN	dTN	dTN	dTN	dTN		+	+	H	Heterozygous (1)
Beryl x PT11-13	PS17-165-10	NL-3	TN	TN	TN	TN	TN		+	-	-	Homozygous
Beryl x PT11-13	PS17-165-10	NL-3	TN	TN	TN	TN	TN		+	-	-	Homozygous
Beryl x PT11-13	PS17-165-10	NL-3	TN	TN	TN	TN	TN		+	-	-	Homozygous
Beryl x PT11-13	PS17-165-10	NL-3	TN	TN	TN	TN	TN		+	-	-	Homozygous
Beryl x PT11-13	PS17-165-10	NL-3	TN	TN	TN	TN	TN		+	-	-	Homozygous
Beryl x PT11-13	PS17-165-10	NL-3	TN	TN	TN	TN	TN		+	-	-	Homozygous
Beryl x PT11-13	PS17-165-10	NL-3	TN	TN	TN	TN	TN		+	-	-	Homozygous
Beryl x PT11-13	PS17-165-10	NL-3	TN	TN	TN	TN	TN		+	-	-	Homozygous
Beryl x PT11-13	PS17-165-10	NL-3	TN	TN	TN	TN	TN		+	-	-	Homozygous
Beryl x PT11-13	PS17-165-10	NL-3	TN	TN	TN	TN	TN		+	-	-	Homozygous
Beryl x USPT-CBB-1	PS17-166-4	NL-3	TN	TN	TN	TN	TN		+	-	+	Homozygous
Beryl x USPT-CBB-1	PS17-166-4	NL-3	TN	TN	TN	TN	TN		+	-	+	Homozygous
Beryl x USPT-CBB-1	PS17-166-4	NL-3	TN	TN	TN	TN	TN		+	-	+	Homozygous
Beryl x USPT-CBB-1	PS17-166-4	NL-3	TN	TN	TN	TN	TN		+	-	+	Homozygous
Beryl x USPT-CBB-1	PS17-166-4	NL-3	TN	TN	TN	TN	TN		+	-	+	Homozygous
Beryl x USPT-CBB-1	PS17-166-4	NL-3	TN	TN	TN	TN	TN		+	-	+	Homozygous
Beryl x USPT-CBB-1	PS17-166-4	NL-3	TN	TN	TN	TN	TN		+	-	+	Homozygous
Beryl x USPT-CBB-1	PS17-166-4	NL-3	TN	TN	TN	TN	TN		+	-	+	Homozygous
Beryl x USPT-CBB-1	PS17-166-4	NL-3	TN	TN	TN	TN	TN		+	-	+	Homozygous
Beryl x USPT-CBB-1	PS17-166-4	NL-3	TN	TN	TN	TN	TN		+	-	+	Homozygous
Beryl x USPT-CBB-1	PS17-166-4	NL-3	TN	TN	TN	TN	TN		+	-	+	Homozygous
Beryl x USPT-CBB-1	PS17-166-4	NL-3	TN	TN	TN	TN	TN		+	-	+	Homozygous
Beryl x USPT-CBB-1	PS17-166-4	NL-3	TN	TN	TN	TN	TN		+	-	+	Homozygous
Beryl x USPT-CBB-1	PS17-166-6	NL-3	VN	VN	VN	VN	VN		+	+	+	Homozygous
Beryl x USPT-CBB-1	PS17-166-6	NL-3	VN	VN	VN	VN	VN		+	+	+	Homozygous
Beryl x USPT-CBB-1	PS17-166-6	NL-3	VN	VN	VN	VN	VN		+	+	+	Homozygous
Beryl x USPT-CBB-1	PS17-166-6	NL-3	VN	VN	VN	VN	VN		+	+	+	Homozygous
Beryl x USPT-CBB-1	PS17-166-6	NL-3	VN	VN	VN	VN	VN		+	+	+	Homozygous
Beryl x USPT-CBB-1	PS17-166-6	NL-3	VN	VN	VN	VN	VN		+	+	+	Homozygous
Beryl x USPT-CBB-1	PS17-166-6	NL-3	VN	VN	VN	VN	VN		+	+	+	Homozygous
Beryl x USPT-CBB-1	PS17-166-6	NL-3	VN	VN	VN	VN	VN		+	+	+	Homozygous
Beryl x USPT-CBB-1	PS17-166-6	NL-3	VN	VN	VN	VN	VN		+	+	+	Homozygous
Beryl x USPT-CBB-1	PS17-166-6	NL-3	VN	VN	VN	VN	VN		+	+	+	Homozygous
Beryl x USPT-CBB-1	PS17-166-6	NL-3	VN	VN	VN	VN	VN		+	+	+	Homozygous
Beryl x USPT-CBB-1	PS17-166-6	NL-3	VN	VN	VN	VN	VN		+	+	+	Homozygous
Beryl x USPT-CBB-1	PS17-166-6	NL-3	VN	VN	VN	VN	VN		+	+	+	Homozygous
Beryl x USPT-CBB-1	PS17-166-6	NL-3	VN	VN	VN	VN	VN		+	+	+	Homozygous
Beryl x USPT-CBB-1	PS17-166-6	NL-3	VN	VN	VN	VN	VN		+	+	+	Homozygous
Beryl x USPT-CBB-1	PS17-166-6	NL-3	VN	VN	VN	VN	VN		+	+	+	Homozygous
Beryl x USPT-CBB-1	PS17-166-6	NL-3	VN	VN	VN	VN	VN		+	+	+	Homozygous
Beryl x USPT-CBB-1	PS17-166-6	NL-3	VN	VN	VN	VN	VN		+	+	+	Homozygous
Beryl x USPT-CBB-1	PS17-166-6	NL-3	VN	VN	VN	VN	VN		+	+	+	Homozygous
Beryl x USPT-CBB-1	PS17-166-6	NL-3	VN	VN	VN	VN	VN		+	+	+	Homozygous
Gemini x AC-Early-Rose	PS17-169-2	NL-3	NS	mM	mM	mM	mM	Mild upper leaves, normal growth	-	+	+	Heterozygous
Gemini x AC-Early-Rose	PS17-169-2	NL-3	NS	mM	mM	dM	dM	Mosaic upper leaves, normal growth	-	H	+	Heterozygous (1)
Gemini x AC-Early-Rose	PS17-169-2	NL-3	NS	mM	mM	dM	dM	Mosaic upper leaves, normal growth	-	H	+	Heterozygous (1)
Gemini x AC-Early-Rose	PS17-169-2	NL-3	NS	mM	mM	dM	dM	Mosaic upper leaves, normal growth	-	H	+	Heterozygous (1)
Gemini x AC-Early-Rose	PS17-169-2	NL-3	NS	mM	mM	dM	dM	Mosaic upper leaves, normal growth	-	H	+	Heterozygous (1)
Gemini x AC-Early-Rose	PS17-169-2	NL-3	NS	mM	mM	mM	mM	Mild upper leaves, normal growth	-	+	+	Heterozygous
Gemini x AC-Early-Rose	PS17-169-2	NL-3	M	M	M	M	M		-	-	+	Heterozygous
Gemini x AC-Early-Rose	PS17-169-2	NL-3	NS	mM	mM	dM	dM	Mosaic upper leaves, normal growth	-	H	+	Heterozygous (1)
Gemini x AC-Early-Rose	PS17-169-2	NL-3	NS	mM	mM	dM	dM	Mosaic upper leaves, normal growth	-	H	+	Heterozygous (1)
Gemini x AC-Early-Rose	PS17-169-2	NL-3	M	M	M	M	M		-	-	+	Heterozygous
Gemini x AC-Early-Rose	PS17-169-2	NL-3	NS	mM	mM	dM	dM	Mosaic upper leaves, normal growth	-	H	+	Heterozygous (1)
Gemini x AC-Early-Rose	PS17-169-2	NL-3	NS	mM	mM	dM	dM	Mosaic upper leaves, normal growth	-	H	+	Heterozygous (1)
Gemini x AC-Early-Rose	PS17-169-2	NL-3	NS	mM	mM	dM	dM	Mosaic upper leaves, normal growth	-	H	+	Heterozygous (1)
Gemini x AC-Early-Rose	PS17-169-2	NL-3	M	M	M	M	M		-	-	+	Heterozygous
Gemini x AC-Early-Rose	PS17-169-2	NL-3	NS	mM	mM	mM	mM	Mild upper leaves, normal growth	-	+	+	Heterozygous
Gemini x AC-Early-Rose	PS17-169-5	NL-3	M	M	M	M	M		-	-	+	Heterozygous
Gemini x AC-Early-Rose	PS17-169-5	NL-3	TN	TN	TN	TN	TN		H	-	+	Heterozygous (1)
Gemini x AC-Early-Rose	PS17-169-5	NL-3	TN	TN	TN	TN	TN		H	-	+	Heterozygous (1)
Gemini x AC-Early-Rose	PS17-169-5	NL-3	TN	TN	TN	TN	TN		H	-	+	Heterozygous (1)
Gemini x AC-Early-Rose	PS17-169-5	NL-3	TN	TN	TN	TN	TN		+	-	+	Heterozygous
Gemini x AC-Early-Rose	PS17-169-5	NL-3	TN	TN	TN	TN	TN		+	-	+	Heterozygous
Gemini x AC-Early-Rose	PS17-169-5	NL-3	TN	TN	TN	TN	TN		H	-	+	Heterozygous (1)
Gemini x AC-Early-Rose	PS17-169-5	NL-3	TN	TN	TN	TN	TN		H	-	+	Heterozygous (1)
Gemini x AC-Early-Rose	PS17-169-5	NL-3	M	M	M	M	M		-	-	+	Heterozygous
Gemini x AC-Early-Rose	PS17-169-5	NL-3	TN	TN	TN	TN	TN		H	-	+	Heterozygous (1)
Gemini x AC-Early-Rose	PS17-169-5	NL-3	TN	TN	TN	TN	TN		H	-	+	Heterozygous (1)
Gemini x AC-Early-Rose	PS17-169-5	NL-3	M	M	M	M	M		-	-	+	Heterozygous
Gemini x AC-Early-Rose	PS17-169-5	NL-3	TN	TN	TN	TN	TN		+	-	+	Heterozygous
Gemini x AC-Early-Rose	PS17-169-5	NL-3	TN	TN	TN	TN	TN		H	-	+	Heterozygous (1)
Gemini x AC-Early-Rose	PS17-169-5	NL-3	M	M	M	M	M		-	-	+	Heterozygous
Gemini x AC-Early-Rose	PS17-169-5	NL-3	TN	TN	TN	TN	TN		H	-	+	Heterozygous (1)
Gemini x AC-Early-Rose	PS17-169-5	NL-3	TN	TN	TN	TN	TN		+	-	+	Heterozygous
Gemini x AC-Early-Rose	PS17-169-5	NL-3	TN	TN	TN	TN	TN		+	-	+	Heterozygous
Gemini x AC-Early-Rose	PS17-169-5	NL-3	TN	TN	TN	TN	TN		H	-	+	Heterozygous (1)
Gemini x AC-Early-Rose	PS17-169-12	NL-3	VN	VN	VN	VN+	VN+	Vein Necrosis upper leaves, normal growth	+	H	+	Heterozygous (1)
Gemini x AC-Early-Rose	PS17-169-12	NL-3	NS	mM	mM	dM	dM	Mosaic upper leaves, normal growth	-	H	+	Heterozygous (1)
Gemini x AC-Early-Rose	PS17-169-12	NL-3	TN	TN	TN	TN	TN		H	-	+	Heterozygous (1)
Gemini x AC-Early-Rose	PS17-169-12	NL-3	VN	VN	VN	VN	VN		H	+	+	Heterozygous (1)
Gemini x AC-Early-Rose	PS17-169-12	NL-3	NS	mM	mM	dM	dM	Mosaic upper leaves, normal growth	-	H	+	Heterozygous (1)
Gemini x AC-Early-Rose	PS17-169-12	NL-3	VN	VN	VN	VN+	VN+	Vein Necrosis upper leaves, normal growth	H	H	+	Heterozygous (2)
Gemini x AC-Early-Rose	PS17-169-12	NL-3	VN	VN	VN	VN+	VN+	Vein Necrosis upper leaves, normal growth	H	H	+	Heterozygous (2)
Gemini x AC-Early-Rose	PS17-169-12	NL-3	NS	mM	mM	dM	dM	Mosaic upper leaves, normal growth	-	H	+	Heterozygous (1)
Gemini x AC-Early-Rose	PS17-169-12	NL-3	TN	TN	TN	TN	TN		H	-	+	Heterozygous (1)
Gemini x AC-Early-Rose	PS17-169-12	NL-3	NS	mM	mM	mM	mM	Mild upper leaves, normal growth	-	+	+	Heterozygous
Gemini x AC-Early-Rose	PS17-169-12	NL-3	NS	mM	mM	mM	mM	Mild upper leaves, normal growth	-	+	+	Heterozygous
Gemini x AC-Early-Rose	PS17-169-12	NL-3	NS	mM	mM	mM	mM	Mild upper leaves, normal growth	-	+	+	Heterozygous
Gemini x AC-Early-Rose	PS17-169-12	NL-3	M	M	M	M	M		-	-	+	Heterozygous
Gemini x AC-Early-Rose	PS17-169-12	NL-3	NS	mM	mM	dM	dM	Mosaic upper leaves, normal growth	-	H	+	Heterozygous (1)
Gemini x AC-Early-Rose	PS17-169-12	NL-3	TN	TN	TN	TN	TN		H	-	+	Heterozygous (1)
Gemini x AC-Early-Rose	PS17-169-12	NL-3	NS	mM	mM	dM	dM	Mosaic upper leaves, normal growth	-	H	+	Heterozygous (1)
Gemini x AC-Early-Rose	PS17-169-12	NL-3	VN	VN	VN	VN+	dTN	Vein Necrosis upper leaves, normal growth	+	H	+	Heterozygous (1)
Gemini x AC-Early-Rose	PS17-169-12	NL-3	VN	VN	VN	VN+	dTN	Vein Necrosis upper leaves, normal growth	H	H	+	Heterozygous (2)
Gemini x AC-Early-Rose	PS17-169-12	NL-3	VN	VN	VN	VN+	VN+	Vein Necrosis upper leaves, normal growth	+	H	+	Heterozygous (1)
Gemini x AC-Early-Rose	PS17-169-12	NL-3	VN	VN	VN	VN+	VN+	Vein Necrosis upper leaves, normal growth	H	H	+	Heterozygous (2)
Gemini x AC-Early-Rose	PS17-169-24	NL-3	VN	VN	VN	VN	VN		+	+	+	Heterozygous
Gemini x AC-Early-Rose	PS17-169-24	NL-3	mM	mM	mM	mM	mM	Mild upper leaves, normal growth	-	+	+	Heterozygous
Gemini x AC-Early-Rose	PS17-169-24	NL-3	VN	VN	VN	VN	VN		H	+	+	Heterozygous (1)
Gemini x AC-Early-Rose	PS17-169-24	NL-3	VN	VN	VN	VN	VN		H	+	+	Heterozygous (1)
Gemini x AC-Early-Rose	PS17-169-24	NL-3	VN	VN	VN	VN	VN		H	+	+	Heterozygous (1)
Gemini x AC-Early-Rose	PS17-169-24	NL-3	VN	VN	VN	VN	VN		+	+	+	Heterozygous
Gemini x AC-Early-Rose	PS17-169-24	NL-3	mM	mM	mM	mM	mM	Mild upper leaves, normal growth	-	+	+	Heterozygous
Gemini x AC-Early-Rose	PS17-169-24	NL-3	VN	VN	VN	VN	VN		H	+	+	Heterozygous (1)
Gemini x AC-Early-Rose	PS17-169-24	NL-3	mM	mM	mM	mM	mM	Mild upper leaves, normal growth	-	+	+	Heterozygous
Gemini x AC-Early-Rose	PS17-169-24	NL-3	VN	VN	VN	VN	VN		H	+	+	Heterozygous (1)
Gemini x AC-Early-Rose	PS17-169-24	NL-3	mM	mM	mM	mM	mM	Mild upper leaves, normal growth	-	+	+	Heterozygous
Gemini x AC-Early-Rose	PS17-169-24	NL-3	VN	VN	VN	VN	VN		H	+	+	Heterozygous (1)
Gemini x AC-Early-Rose	PS17-169-24	NL-3	VN	VN	VN	VN	VN		+	+	+	Heterozygous
Gemini x AC-Early-Rose	PS17-169-24	NL-3	VN	VN	VN	VN	VN		+	+	+	Heterozygous
Gemini x AC-Early-Rose	PS17-169-24	NL-3	mM	mM	mM	mM	mM	Mild upper leaves, normal growth	-	+	+	Heterozygous
Gemini x AC-Early-Rose	PS17-169-24	NL-3	mM	mM	mM	mM	mM	Mild upper leaves, normal growth	-	+	+	Heterozygous
Gemini x AC-Early-Rose	PS17-169-24	NL-3	mM	mM	mM	mM	mM	Mild upper leaves, normal growth	-	+	+	Heterozygous
Gemini x AC-Early-Rose	PS17-169-24	NL-3	mM	mM	mM	mM	mM	Mild upper leaves, normal growth	-	+	+	Heterozygous
Kodiak x Baja	PS17-117-1	NL-3	TN	TN	TN	TN	TN		+	-	+	Homozygous
Kodiak x Baja	PS17-117-1	NL-3	TN	TN	TN	TN	TN		+	-	+	Homozygous
Kodiak x Baja	PS17-117-1	NL-3	TN	TN	TN	TN	TN		+	-	+	Homozygous
Kodiak x Baja	PS17-117-1	NL-3	TN	TN	TN	TN	TN		+	-	+	Homozygous
Kodiak x Baja	PS17-117-1	NL-3	TN	TN	TN	TN	TN		+	-	+	Homozygous
Kodiak x Baja	PS17-117-1	NL-3	TN	TN	TN	TN	TN		+	-	+	Homozygous
Kodiak x Baja	PS17-117-1	NL-3	TN	TN	TN	TN	TN		+	-	+	Homozygous
Kodiak x Baja	PS17-117-1	NL-3	TN	TN	TN	TN	TN		+	-	+	Homozygous
Kodiak x Baja	PS17-117-1	NL-3	TN	TN	TN	TN	TN		+	-	+	Homozygous
Kodiak x Baja	PS17-117-1	NL-3	TN	TN	TN	TN	TN		+	-	+	Homozygous
Kodiak x Baja	PS17-117-1	NL-3	TN	TN	TN	TN	TN		+	-	+	Homozygous
Kodiak x Baja	PS17-117-1	NL-3	TN	TN	TN	TN	TN		+	-	+	Homozygous
Kodiak x Baja	PS17-117-1	NL-3	TN	TN	TN	TN	TN		+	-	+	Homozygous
Kodiak x Baja	PS17-117-1	NL-3	TN	TN	TN	TN	TN		+	-	+	Homozygous
Kodiak x Baja	PS17-117-1	NL-3	TN	TN	TN	TN	TN		+	-	+	Homozygous
Kodiak x Baja	PS17-117-1	NL-3	TN	TN	TN	TN	TN		+	-	+	Homozygous
Kodiak x Baja	PS17-117-1	NL-3	TN	TN	TN	TN	TN		+	-	+	Homozygous
Kodiak x Baja	PS17-117-1	NL-3	TN	TN	TN	TN	TN		+	-	+	Homozygous
Kodiak x Baja	PS17-117-1	NL-3	TN	TN	TN	TN	TN		+	-	+	Homozygous
Kodiak x Baja	PS17-117-1	NL-3	TN	TN	TN	TN	TN		+	-	+	Homozygous
Kodiak x Baja	PS17-117-1	NL-3	TN	TN	TN	TN	TN		+	-	+	Homozygous
Kodiak x Baja	PS17-117-4	NL-3	VN	VN	VN	VN	VN		+	+	+	Homozygous
Kodiak x Baja	PS17-117-4	NL-3	VN	VN	VN	VN	VN		+	+	+	Homozygous
Kodiak x Baja	PS17-117-4	NL-3	VN	VN	VN	VN	VN		+	+	+	Homozygous
Kodiak x Baja	PS17-117-4	NL-3	VN	VN	VN	VN	VN		+	+	+	Homozygous
Kodiak x Baja	PS17-117-4	NL-3	VN	VN	VN	VN	VN		+	+	+	Homozygous
Kodiak x Baja	PS17-117-4	NL-3	VN	VN	VN	VN	VN		+	+	+	Homozygous
Kodiak x Baja	PS17-117-4	NL-3	VN	VN	VN	VN	VN		+	+	+	Homozygous
Kodiak x Baja	PS17-117-4	NL-3	VN	VN	VN	VN	VN		+	+	+	Homozygous
Kodiak x Baja	PS17-117-4	NL-3	VN	VN	VN	VN	VN		+	+	+	Homozygous
Kodiak x Baja	PS17-117-4	NL-3	VN	VN	VN	VN	VN		+	+	+	Homozygous
Kodiak x Baja	PS17-117-4	NL-3	VN	VN	VN	VN	VN		+	+	+	Homozygous
Kodiak x Baja	PS17-117-4	NL-3	VN	VN	VN	VN	VN		+	+	+	Homozygous
Kodiak x Baja	PS17-117-4	NL-3	VN	VN	VN	VN	VN		+	+	+	Homozygous
Kodiak x Baja	PS17-117-4	NL-3	VN	VN	VN	VN	VN		+	+	+	Homozygous
Kodiak x Baja	PS17-117-4	NL-3	VN	VN	VN	VN	VN		+	+	+	Homozygous
Kodiak x Baja	PS17-117-4	NL-3	VN	VN	VN	VN	VN		+	+	+	Homozygous
Kodiak x Baja	PS17-117-4	NL-3	VN	VN	VN	VN	VN		+	+	+	Homozygous
Kodiak x Baja	PS17-117-4	NL-3	VN	VN	VN	VN	VN		+	+	+	Homozygous
Kodiak x Baja	PS17-117-4	NL-3	VN	VN	VN	VN	VN		+	+	+	Homozygous
Kodiak x Baja	PS17-117-4	NL-3	VN	VN	VN	VN	VN		+	+	+	Homozygous
Kodiak x Baja	PS17-117-4	NL-3	VN	VN	VN	VN	VN		+	+	+	Homozygous
Kodiak x Baja	PS17-117-5	NL-3	VN	VN	VN	VN+	VN+	Vein Necrosis upper leaves, normal growth	+	H	+	Heterozygous (1)
Kodiak x Baja	PS17-117-5	NL-3	VN	VN	VN	VN	VN		+	H	+	Heterozygous (1)
Kodiak x Baja	PS17-117-5	NL-3	VN	VN	VN	VN+	VN+	Vein Necrosis upper leaves, normal growth	+	H	+	Heterozygous (1)
Kodiak x Baja	PS17-117-5	NL-3	VN	VN	VN	VN	VN		+	H	+	Heterozygous (1)
Kodiak x Baja	PS17-117-5	NL-3	TN	TN	TN	TN	TN		+	-	+	Heterozygous
Kodiak x Baja	PS17-117-5	NL-3	VN	VN	VN	VN	VN		+	+	+	Heterozygous
Kodiak x Baja	PS17-117-5	NL-3	TN	TN	TN	TN	TN		+	-	+	Heterozygous
Kodiak x Baja	PS17-117-5	NL-3	TN	TN	TN	TN	TN		+	-	+	Heterozygous
Kodiak x Baja	PS17-117-5	NL-3	VN	VN	VN	VN	VN		+	+	+	Heterozygous
Kodiak x Baja	PS17-117-5	NL-3	TN	TN	TN	TN	TN		+	-	+	Heterozygous
Kodiak x Baja	PS17-117-5	NL-3	TN	TN	TN	TN	TN		+	-	+	Heterozygous
Kodiak x Baja	PS17-117-5	NL-3	TN	TN	TN	TN	TN		+	-	+	Heterozygous
Kodiak x Baja	PS17-117-5	NL-3	TN	TN	TN	TN	TN		+	-	+	Heterozygous
Kodiak x Baja	PS17-117-5	NL-3	TN	TN	TN	TN	TN		+	-	+	Heterozygous
Kodiak x Baja	PS17-117-5	NL-3	VN	VN	VN	VN	VN		+	+	+	Heterozygous
Kodiak x Baja	PS17-117-5	NL-3	VN	VN	VN	VN	VN		+	+	+	Heterozygous
Kodiak x Baja	PS17-117-5	NL-3	VN	VN	VN	VN+	VN+	Vein Necrosis upper leaves, normal growth	+	H	+	Heterozygous (1)
Kodiak x Baja	PS17-117-5	NL-3	VN	VN	VN	VN	VN		+	+	+	Heterozygous
Kodiak x Baja	PS17-117-5	NL-3	VN	VN	VN	VN+	VN+	Vein Necrosis upper leaves, normal growth	+	H	+	Heterozygous (1)
Kodiak x Baja	PS17-117-5	NL-3	VN	VN	VN	VN	VN		+	H	+	Heterozygous (1)
Kodiak x Baja	PS17-117-5	NL-3	VN	VN	VN	VN+	VN+	Vein Necrosis upper leaves, normal growth	+	H	+	Heterozygous (1)
Kodiak x PT9-5-6	PS17-118-1	NL-3	TN	TN	TN	TN	TN		+	+	-	Homozygous
Kodiak x PT9-5-6	PS17-118-1	NL-3	TN	TN	TN	TN	TN		+	+	-	Homozygous
Kodiak x PT9-5-6	PS17-118-1	NL-3	TN	TN	TN	TN	TN		+	+	-	Homozygous
Kodiak x PT9-5-6	PS17-118-1	NL-3	TN	TN	TN	TN	TN		+	+	-	Homozygous
Kodiak x PT9-5-6	PS17-118-1	NL-3	TN	TN	TN	TN	TN		+	+	-	Homozygous
Kodiak x PT9-5-6	PS17-118-1	NL-3	TN	TN	TN	TN	TN		+	+	-	Homozygous
Kodiak x PT9-5-6	PS17-118-1	NL-3	TN	TN	TN	TN	TN		+	+	-	Homozygous
Kodiak x PT9-5-6	PS17-118-1	NL-3	TN	TN	TN	TN	TN		+	+	-	Homozygous
Kodiak x PT9-5-6	PS17-118-1	NL-3	TN	TN	TN	TN	TN		+	+	-	Homozygous
Kodiak x PT9-5-6	PS17-118-1	NL-3	TN	TN	TN	TN	TN		+	+	-	Homozygous
Kodiak x PT9-5-6	PS17-118-1	NL-3	TN	TN	TN	TN	TN		+	+	-	Homozygous
Kodiak x PT9-5-6	PS17-118-1	NL-3	TN	TN	TN	TN	TN		+	+	-	Homozygous
Kodiak x PT9-5-6	PS17-118-1	NL-3	TN	TN	TN	TN	TN		+	+	-	Homozygous
Kodiak x PT9-5-6	PS17-118-1	NL-3	TN	TN	TN	TN	TN		+	+	-	Homozygous
Kodiak x PT9-5-6	PS17-118-1	NL-3	TN	TN	TN	TN	TN		+	+	-	Homozygous
Kodiak x PT9-5-6	PS17-118-1	NL-3	TN	TN	TN	TN	TN		+	+	-	Homozygous
Kodiak x PT9-5-6	PS17-118-1	NL-3	TN	TN	TN	TN	TN		+	+	-	Homozygous
Kodiak x PT9-5-6	PS17-118-1	NL-3	TN	TN	TN	TN	TN		+	+	-	Homozygous
Kodiak x PT9-5-6	PS17-118-1	NL-3	TN	TN	TN	TN	TN		+	+	-	Homozygous
Kodiak x PT9-5-6	PS17-118-1	NL-3	TN	TN	TN	TN	TN		+	+	-	Homozygous
Kodiak x PT9-5-6	PS17-118-1	NL-3	TN	TN	TN	TN	TN		+	+	-	Homozygous
Kodiak x PT9-5-6	PS17-118-4	NL-3	VN	VN	VN	VN+	VN+	Vein Necrosis upper leaves, normal growth	+	H	+	Heterozygous (1)
Kodiak x PT9-5-6	PS17-118-4	NL-3	TN	TN	TN	TN	TN		+	-	+	Heterozygous
Kodiak x PT9-5-6	PS17-118-4	NL-3	VN	VN	VN	VN+	VN+	Vein Necrosis upper leaves, normal growth	+	H	+	Heterozygous (1)
Kodiak x PT9-5-6	PS17-118-4	NL-3	TN	TN	TN	TN	TN		+	-	+	Heterozygous
Kodiak x PT9-5-6	PS17-118-4	NL-3	VN	VN	VN	VN	VN		+	+	+	Heterozygous
Kodiak x PT9-5-6	PS17-118-4	NL-3	VN	VN	VN	VN	VN		+	H	+	Heterozygous (1)
Kodiak x PT9-5-6	PS17-118-4	NL-3	VN	VN	VN	VN	VN		+	H	+	Heterozygous (1)
Kodiak x PT9-5-6	PS17-118-4	NL-3	VN	VN	VN	VN	VN		+	H	+	Heterozygous (1)
Kodiak x PT9-5-6	PS17-118-4	NL-3	TN	TN	TN	TN	TN		+	-	+	Heterozygous
Kodiak x PT9-5-6	PS17-118-4	NL-3	TN	TN	TN	TN	TN		+	-	+	Heterozygous
Kodiak x PT9-5-6	PS17-118-4	NL-3	VN	VN	VN	VN+	VN+	Vein Necrosis upper leaves, normal growth	+	H	+	Heterozygous (1)
Kodiak x PT9-5-6	PS17-118-4	NL-3	VN	VN	VN	VN	VN		+	+	+	Heterozygous
Kodiak x PT9-5-6	PS17-118-4	NL-3	TN	TN	TN	TN	TN		+	-	+	Heterozygous
Kodiak x PT9-5-6	PS17-118-4	NL-3	TN	TN	TN	TN	TN		+	-	+	Heterozygous
Kodiak x PT9-5-6	PS17-118-4	NL-3	VN	VN	VN	VN+	VN+	Vein Necrosis upper leaves, normal growth	+	H	+	Heterozygous (1)
Kodiak x PT9-5-6	PS17-118-4	NL-3	TN	TN	TN	TN	TN		+	-	+	Heterozygous
Kodiak x PT9-5-6	PS17-118-4	NL-3	VN	VN	VN	VN+	VN+	Vein Necrosis upper leaves, normal growth	+	H	+	Heterozygous (1)
Kodiak x PT9-5-6	PS17-118-4	NL-3	VN	VN	VN	VN	VN		+	+	+	Heterozygous
Kodiak x PT9-5-6	PS17-118-7	NL-3	TN	TN	TN	TN	TN		+	-	-	Heterozygous
Kodiak x PT9-5-6	PS17-118-7	NL-3	TN	TN	TN	TN	TN		+	H	-	Heterozygous (1)
Kodiak x PT9-5-6	PS17-118-7	NL-3	TN	TN	TN	TN	TN		+	-	-	Heterozygous
Kodiak x PT9-5-6	PS17-118-7	NL-3	TN	TN	TN	TN	TN		+	-	-	Heterozygous
Kodiak x PT9-5-6	PS17-118-7	NL-3	TN	TN	TN	TN	TN		+	H	-	Heterozygous (1)
Kodiak x PT9-5-6	PS17-118-7	NL-3	TN	TN	TN	TN	TN		+	H	-	Heterozygous (1)
Kodiak x PT9-5-6	PS17-118-7	NL-3	TN	TN	TN	TN	TN		+	H	-	Heterozygous (1)
Kodiak x PT9-5-6	PS17-118-7	NL-3	TN	TN	TN	TN	TN		+	+	-	Heterozygous
Kodiak x PT9-5-6	PS17-118-7	NL-3	TN	TN	TN	TN	TN		+	-	-	Heterozygous
Kodiak x PT9-5-6	PS17-118-7	NL-3	TN	TN	TN	TN	TN		+	H	-	Heterozygous (1)
Kodiak x PT9-5-6	PS17-118-7	NL-3	TN	TN	TN	TN	TN		+	H	-	Heterozygous (1)
Kodiak x PT9-5-6	PS17-118-7	NL-3	TN	TN	TN	TN	TN		+	H	-	Heterozygous (1)
Kodiak x PT9-5-6	PS17-118-7	NL-3	TN	TN	TN	TN	TN		+	+	-	Heterozygous
Kodiak x PT9-5-6	PS17-118-7	NL-3	TN	TN	TN	TN	TN		+	+	-	Heterozygous
Kodiak x PT9-5-6	PS17-118-7	NL-3	TN	TN	TN	TN	TN		+	H	-	Heterozygous (1)
Kodiak x PT9-5-6	PS17-118-7	NL-3	TN	TN	TN	TN	TN		+	-	-	Heterozygous
Kodiak x PT9-5-6	PS17-118-7	NL-3	TN	TN	TN	TN	TN		+	H	-	Heterozygous (1)
Kodiak x PT9-5-6	PS17-118-7	NL-3	TN	TN	TN	TN	TN		+	H	-	Heterozygous (1)
Kodiak x PT9-5-6	PS17-118-7	NL-3	TN	TN	TN	TN	TN		+	H	-	Heterozygous (1)
Kodiak x PT9-5-6	PS17-118-7	NL-3	TN	TN	TN	TN	TN		+	+	-	Heterozygous
Kodiak x PT9-5-6	PS17-118-7	NL-3	TN	TN	TN	TN	TN		+	+	-	Heterozygous
Kodiak x PT9-5-6	PS17-118-13	NL-3	VN	VN	VN	VN	VN		+	+	+	Homozygous
Kodiak x PT9-5-6	PS17-118-13	NL-3	VN	VN	VN	VN	VN		+	+	+	Homozygous
Kodiak x PT9-5-6	PS17-118-13	NL-3	VN	VN	VN	VN	VN		+	+	+	Homozygous
Kodiak x PT9-5-6	PS17-118-13	NL-3	VN	VN	VN	VN	VN		+	+	+	Homozygous
Kodiak x PT9-5-6	PS17-118-13	NL-3	VN	VN	VN	VN	VN		+	+	+	Homozygous
Kodiak x PT9-5-6	PS17-118-13	NL-3	VN	VN	VN	VN	VN		+	+	+	Homozygous
Kodiak x PT9-5-6	PS17-118-13	NL-3	VN	VN	VN	VN	VN		+	+	+	Homozygous
Kodiak x PT9-5-6	PS17-118-13	NL-3	VN	VN	VN	VN	VN		+	+	+	Homozygous
Kodiak x PT9-5-6	PS17-118-13	NL-3	VN	VN	VN	VN	VN		+	+	+	Homozygous
Kodiak x PT9-5-6	PS17-118-13	NL-3	VN	VN	VN	VN	VN		+	+	+	Homozygous
Kodiak x PT9-5-6	PS17-118-13	NL-3	VN	VN	VN	VN	VN		+	+	+	Homozygous
Kodiak x PT9-5-6	PS17-118-13	NL-3	VN	VN	VN	VN	VN		+	+	+	Homozygous
Kodiak x PT9-5-6	PS17-118-13	NL-3	VN	VN	VN	VN	VN		+	+	+	Homozygous
Kodiak x PT9-5-6	PS17-118-13	NL-3	VN	VN	VN	VN	VN		+	+	+	Homozygous
Kodiak x PT9-5-6	PS17-118-13	NL-3	VN	VN	VN	VN	VN		+	+	+	Homozygous
Kodiak x PT9-5-6	PS17-118-13	NL-3	VN	VN	VN	VN	VN		+	+	+	Homozygous
Kodiak x PT9-5-6	PS17-118-13	NL-3	VN	VN	VN	VN	VN		+	+	+	Homozygous
Kodiak x PT9-5-6	PS17-118-13	NL-3	VN	VN	VN	VN	VN		+	+	+	Homozygous
Kodiak x PT9-5-6	PS17-118-13	NL-3	VN	VN	VN	VN	VN		+	+	+	Homozygous
Kodiak x PT9-5-6	PS17-118-13	NL-3	VN	VN	VN	VN	VN		+	+	+	Homozygous
Kodiak x PT9-5-6	PS17-118-13	NL-3	VN	VN	VN	VN	VN		+	+	+	Homozygous
Kodiak x PT9-5-6	PS17-118-20	NL-3	TN	TN	TN	TN	TN		+	-	-	Heterozygous
Kodiak x PT9-5-6	PS17-118-20	NL-3	TN	TN	TN	TN	TN		+	-	-	Heterozygous
Kodiak x PT9-5-6	PS17-118-20	NL-3	TN	TN	TN	TN	TN		+	-	+	Heterozygous
Kodiak x PT9-5-6	PS17-118-20	NL-3	TN	TN	TN	TN	TN		+	-	H	Heterozygous (1)
Kodiak x PT9-5-6	PS17-118-20	NL-3	TN	TN	TN	TN	TN		+	-	H	Heterozygous (1)
Kodiak x PT9-5-6	PS17-118-20	NL-3	TN	TN	TN	TN	TN		+	-	+	Heterozygous
Kodiak x PT9-5-6	PS17-118-20	NL-3	TN	TN	TN	TN	TN		+	-	+	Heterozygous
Kodiak x PT9-5-6	PS17-118-20	NL-3	TN	TN	TN	TN	TN		+	-	H	Heterozygous (1)
Kodiak x PT9-5-6	PS17-118-20	NL-3	TN	TN	TN	TN	TN		+	-	-	Heterozygous
Kodiak x PT9-5-6	PS17-118-20	NL-3	TN	TN	TN	TN	TN		+	-	H	Heterozygous (1)
Kodiak x PT9-5-6	PS17-118-20	NL-3	TN	TN	TN	TN	TN		+	-	+	Heterozygous
Kodiak x PT9-5-6	PS17-118-20	NL-3	TN	TN	TN	TN	TN		+	-	H	Heterozygous (1)
Kodiak x PT9-5-6	PS17-118-20	NL-3	TN	TN	TN	TN	TN		+	-	H	Heterozygous (1)
Kodiak x PT9-5-6	PS17-118-20	NL-3	TN	TN	TN	TN	TN		+	-	+	Heterozygous
Kodiak x PT9-5-6	PS17-118-20	NL-3	TN	TN	TN	TN	TN		+	-	+	Heterozygous
Kodiak x PT9-5-6	PS17-118-20	NL-3	TN	TN	TN	TN	TN		+	-	+	Heterozygous
Kodiak x PT9-5-6	PS17-118-20	NL-3	TN	TN	TN	TN	TN		+	-	-	Heterozygous
Kodiak x PT9-5-6	PS17-118-26	NL-3	TN	TN	TN	TN	TN		+	-	+	Homozygous
Kodiak x PT9-5-6	PS17-118-26	NL-3	TN	TN	TN	TN	TN		+	-	+	Homozygous
Kodiak x PT9-5-6	PS17-118-26	NL-3	TN	TN	TN	TN	TN		+	-	+	Homozygous
Kodiak x PT9-5-6	PS17-118-26	NL-3	TN	TN	TN	TN	TN		+	-	+	Homozygous
Kodiak x PT9-5-6	PS17-118-26	NL-3	TN	TN	TN	TN	TN		+	-	+	Homozygous
Kodiak x PT9-5-6	PS17-118-26	NL-3	TN	TN	TN	TN	TN		+	-	+	Homozygous
Kodiak x PT9-5-6	PS17-118-26	NL-3	TN	TN	TN	TN	TN		+	-	+	Homozygous
Kodiak x PT9-5-6	PS17-118-26	NL-3	TN	TN	TN	TN	TN		+	-	+	Homozygous
Kodiak x PT9-5-6	PS17-118-26	NL-3	TN	TN	TN	TN	TN		+	-	+	Homozygous
Kodiak x PT9-5-6	PS17-118-26	NL-3	TN	TN	TN	TN	TN		+	-	+	Homozygous
Kodiak x PT9-5-6	PS17-118-26	NL-3	TN	TN	TN	TN	TN		+	-	+	Homozygous
Kodiak x PT9-5-6	PS17-118-26	NL-3	TN	TN	TN	TN	TN		+	-	+	Homozygous
Kodiak x PT9-5-6	PS17-118-26	NL-3	TN	TN	TN	TN	TN		+	-	+	Homozygous
Kodiak x PT9-5-6	PS17-118-26	NL-3	TN	TN	TN	TN	TN		+	-	+	Homozygous
Kodiak x PT9-5-6	PS17-118-26	NL-3	TN	TN	TN	TN	TN		+	-	+	Homozygous
Kodiak x PT9-5-6	PS17-118-26	NL-3	TN	TN	TN	TN	TN		+	-	+	Homozygous
Kodiak x PT9-5-6	PS17-118-26	NL-3	TN	TN	TN	TN	TN		+	-	+	Homozygous
Lariat x Kodiak	PS17-119-1	NL-3	TN	TN	TN	TN	TN		+	-	+	Homozygous
Lariat x Kodiak	PS17-119-1	NL-3	TN	TN	TN	TN	TN		+	-	+	Homozygous
Lariat x Kodiak	PS17-119-1	NL-3	TN	TN	TN	TN	TN		+	-	+	Homozygous
Lariat x Kodiak	PS17-119-1	NL-3	TN	TN	TN	TN	TN		+	-	+	Homozygous
Lariat x Kodiak	PS17-119-1	NL-3	TN	TN	TN	TN	TN		+	-	+	Homozygous
Lariat x Kodiak	PS17-119-1	NL-3	TN	TN	TN	TN	TN		+	-	+	Homozygous
Lariat x Kodiak	PS17-119-1	NL-3	TN	TN	TN	TN	TN		+	-	+	Homozygous
Lariat x Kodiak	PS17-119-1	NL-3	TN	TN	TN	TN	TN		+	-	+	Homozygous
Lariat x Kodiak	PS17-119-1	NL-3	TN	TN	TN	TN	TN		+	-	+	Homozygous
Lariat x Kodiak	PS17-119-1	NL-3	TN	TN	TN	TN	TN		+	-	+	Homozygous
Lariat x Kodiak	PS17-119-1	NL-3	TN	TN	TN	TN	TN		+	-	+	Homozygous
Lariat x Kodiak	PS17-119-1	NL-3	TN	TN	TN	TN	TN		+	-	+	Homozygous
Lariat x Kodiak	PS17-119-1	NL-3	TN	TN	TN	TN	TN		+	-	+	Homozygous
Lariat x Kodiak	PS17-119-1	NL-3	TN	TN	TN	TN	TN		+	-	+	Homozygous
Lariat x Kodiak	PS17-119-1	NL-3	TN	TN	TN	TN	TN		+	-	+	Homozygous
Lariat x Kodiak	PS17-119-1	NL-3	TN	TN	TN	TN	TN		+	-	+	Homozygous
Lariat x Kodiak	PS17-119-1	NL-3	TN	TN	TN	TN	TN		+	-	+	Homozygous
Lariat x Kodiak	PS17-119-1	NL-3	TN	TN	TN	TN	TN		+	-	+	Homozygous
Lariat x Kodiak	PS17-119-1	NL-3	TN	TN	TN	TN	TN		+	-	+	Homozygous
Lariat x Kodiak	PS17-119-1	NL-3	TN	TN	TN	TN	TN		+	-	+	Homozygous
Lariat x Kodiak	PS17-119-1	NL-3	TN	TN	TN	TN	TN		+	-	+	Homozygous
Lariat x Kodiak	PS17-119-2	NL-3	VN	VN	VN	VN	VN		+	+	+	Homozygous
Lariat x Kodiak	PS17-119-2	NL-3	VN	VN	VN	VN	VN		+	+	+	Homozygous
Lariat x Kodiak	PS17-119-2	NL-3	VN	VN	VN	VN	VN		+	+	+	Homozygous
Lariat x Kodiak	PS17-119-2	NL-3	VN	VN	VN	VN	VN		+	+	+	Homozygous
Lariat x Kodiak	PS17-119-2	NL-3	VN	VN	VN	VN	VN		+	+	+	Homozygous
Lariat x Kodiak	PS17-119-2	NL-3	VN	VN	VN	VN	VN		+	+	+	Homozygous
Lariat x Kodiak	PS17-119-2	NL-3	VN	VN	VN	VN	VN		+	+	+	Homozygous
Lariat x Kodiak	PS17-119-2	NL-3	VN	VN	VN	VN	VN		+	+	+	Homozygous
Lariat x Kodiak	PS17-119-2	NL-3	VN	VN	VN	VN	VN		+	+	+	Homozygous
Lariat x Kodiak	PS17-119-2	NL-3	VN	VN	VN	VN	VN		+	+	+	Homozygous
Lariat x Kodiak	PS17-119-2	NL-3	VN	VN	VN	VN	VN		+	+	+	Homozygous
Lariat x Kodiak	PS17-119-2	NL-3	VN	VN	VN	VN	VN		+	+	+	Homozygous
Lariat x Kodiak	PS17-119-2	NL-3	VN	VN	VN	VN	VN		+	+	+	Homozygous
Lariat x Kodiak	PS17-119-2	NL-3	VN	VN	VN	VN	VN		+	+	+	Homozygous
Lariat x Kodiak	PS17-119-2	NL-3	VN	VN	VN	VN	VN		+	+	+	Homozygous
Lariat x Kodiak	PS17-119-2	NL-3	VN	VN	VN	VN	VN		+	+	+	Homozygous
Lariat x Kodiak	PS17-119-2	NL-3	VN	VN	VN	VN	VN		+	+	+	Homozygous
Lariat x Kodiak	PS17-119-2	NL-3	VN	VN	VN	VN	VN		+	+	+	Homozygous
Lariat x Kodiak	PS17-119-2	NL-3	VN	VN	VN	VN	VN		+	+	+	Homozygous
Lariat x Kodiak	PS17-119-2	NL-3	VN	VN	VN	VN	VN		+	+	+	Homozygous
Lariat x Kodiak	PS17-119-2	NL-3	VN	VN	VN	VN	VN		+	+	+	Homozygous
Lariat x Kodiak	PS17-119-3	NL-3	VN	VN	VN	VN	VN		+	+	+	Heterozygous
Lariat x Kodiak	PS17-119-3	NL-3	VN	VN	VN	VN+	VN+	Vein Necrosis upper leaves, normal growth	+	H	+	Heterozygous (1)
Lariat x Kodiak	PS17-119-3	NL-3	VN	VN	VN	VN+	VN+	Vein Necrosis upper leaves, normal growth	+	H	+	Heterozygous (1)
Lariat x Kodiak	PS17-119-3	NL-3	TN	TN	TN	TN	TN		+	-	+	Heterozygous
Lariat x Kodiak	PS17-119-3	NL-3	TN	TN	TN	TN	TN		+	-	+	Heterozygous
Lariat x Kodiak	PS17-119-3	NL-3	VN	VN	VN	VN	VN		+	+	+	Heterozygous
Lariat x Kodiak	PS17-119-3	NL-3	VN	VN	VN	VN	VN		+	+	+	Heterozygous
Lariat x Kodiak	PS17-119-3	NL-3	VN	VN	VN	VN	VN		+	+	+	Heterozygous
Lariat x Kodiak	PS17-119-3	NL-3	TN	TN	TN	TN	TN		+	-	+	Heterozygous
Lariat x Kodiak	PS17-119-3	NL-3	VN	VN	VN	VN+	VN+	Vein Necrosis upper leaves, normal growth	+	H	+	Heterozygous (1)
Lariat x Kodiak	PS17-119-3	NL-3	VN	VN	VN	VN+	VN+	Vein Necrosis upper leaves, normal growth	+	H	+	Heterozygous (1)
Lariat x Kodiak	PS17-119-3	NL-3	TN	TN	TN	TN	TN		+	-	+	Heterozygous
Lariat x Kodiak	PS17-119-3	NL-3	VN	VN	VN	VN	VN		+	+	+	Heterozygous
Lariat x Kodiak	PS17-119-3	NL-3	VN	VN	VN	VN+	VN+	Vein Necrosis upper leaves, normal growth	+	H	+	Heterozygous (1)
Lariat x Kodiak	PS17-119-3	NL-3	VN	VN	VN	VN+	VN+	Vein Necrosis upper leaves, normal growth	+	H	+	Heterozygous (1)
Lariat x Kodiak	PS17-119-3	NL-3	VN	VN	VN	VN+	VN+	Vein Necrosis upper leaves, normal growth	+	H	+	Heterozygous (1)
Lariat x Kodiak	PS17-119-3	NL-3	VN	VN	VN	VN	VN		+	H	+	Heterozygous (1)
Lariat x Kodiak	PS17-119-3	NL-3	VN	VN	VN	VN	VN		+	H	+	Heterozygous (1)
Lariat x Kodiak	PS17-119-3	NL-3	VN	VN	VN	VN	VN		+	H	+	Heterozygous (1)
Powderhorn x Beryl	PS17-177-1	NL-3	TN	TN	TN	TN	TN		+	+	-	Heterozygous
Powderhorn x Beryl	PS17-177-1	NL-3	VN	VN	VN	VN	VN		+	+	+	Heterozygous
Powderhorn x Beryl	PS17-177-1	NL-3	VN	dTN	dTN	dTN	dTN		+	+	H	Heterozygous (1)
Powderhorn x Beryl	PS17-177-1	NL-3	VN	VN	VN	VN	VN		+	+	+	Heterozygous
Powderhorn x Beryl	PS17-177-1	NL-3	VN	dTN	dTN	dTN	dTN		+	+	H	Heterozygous (1)
Powderhorn x Beryl	PS17-177-1	NL-3	VN	dTN	dTN	dTN	dTN		+	+	H	Heterozygous (1)
Powderhorn x Beryl	PS17-177-1	NL-3	VN	dTN	dTN	dTN	dTN		+	+	H	Heterozygous (1)
Powderhorn x Beryl	PS17-177-1	NL-3	VN	dTN	dTN	dTN	dTN		+	+	H	Heterozygous (1)
Powderhorn x Beryl	PS17-177-1	NL-3	VN	VN	VN	VN	VN		+	+	+	Heterozygous
Powderhorn x Beryl	PS17-177-1	NL-3	TN	TN	TN	TN	TN		+	+	-	Heterozygous
Powderhorn x Beryl	PS17-177-1	NL-3	VN	VN	VN	VN	VN		+	+	+	Heterozygous
Powderhorn x Beryl	PS17-177-1	NL-3	VN	dTN	dTN	dTN	dTN		+	+	H	Heterozygous (1)
Powderhorn x Beryl	PS17-177-1	NL-3	VN	dTN	dTN	dTN	dTN		+	+	H	Heterozygous (1)
Powderhorn x Beryl	PS17-177-1	NL-3	VN	VN	VN	VN	VN		+	+	+	Heterozygous
Powderhorn x Beryl	PS17-177-1	NL-3	TN	TN	TN	TN	TN		+	+	-	Heterozygous
Powderhorn x Beryl	PS17-177-1	NL-3	TN	TN	TN	TN	TN		+	+	-	Heterozygous
Powderhorn x Beryl	PS17-177-1	NL-3	TN	TN	TN	TN	TN		+	+	-	Heterozygous
Powderhorn x Beryl	PS17-177-1	NL-3	VN	dTN	dTN	dTN	dTN		+	+	H	Heterozygous (1)
Powderhorn x Beryl	PS17-177-1	NL-3	VN	VN	VN	VN	VN		+	+	+	Homozygous
Powderhorn x Beryl	PS17-177-3	NL-3	VN	VN	VN	VN	VN		+	+	+	Homozygous
Powderhorn x Beryl	PS17-177-3	NL-3	VN	VN	VN	VN	VN		+	+	+	Homozygous
Powderhorn x Beryl	PS17-177-3	NL-3	VN	VN	VN	VN	VN		+	+	+	Homozygous
Powderhorn x Beryl	PS17-177-3	NL-3	VN	VN	VN	VN	VN		+	+	+	Homozygous
Powderhorn x Beryl	PS17-177-3	NL-3	VN	VN	VN	VN	VN		+	+	+	Homozygous
Powderhorn x Beryl	PS17-177-3	NL-3	VN	VN	VN	VN	VN		+	+	+	Homozygous
Powderhorn x Beryl	PS17-177-3	NL-3	VN	VN	VN	VN	VN		+	+	+	Homozygous
Powderhorn x Beryl	PS17-177-3	NL-3	VN	VN	VN	VN	VN		+	+	+	Homozygous
Powderhorn x Beryl	PS17-177-3	NL-3	VN	VN	VN	VN	VN		+	+	+	Homozygous
Powderhorn x Beryl	PS17-177-3	NL-3	VN	VN	VN	VN	VN		+	+	+	Homozygous
Powderhorn x Beryl	PS17-177-3	NL-3	VN	VN	VN	VN	VN		+	+	+	Homozygous
Powderhorn x Beryl	PS17-177-3	NL-3	VN	VN	VN	VN	VN		+	+	+	Homozygous
Powderhorn x Beryl	PS17-177-3	NL-3	VN	VN	VN	VN	VN		+	+	+	Homozygous
Powderhorn x Beryl	PS17-177-3	NL-3	VN	VN	VN	VN	VN		+	+	+	Homozygous
Powderhorn x Beryl	PS17-177-3	NL-3	VN	VN	VN	VN	VN		+	+	+	Homozygous
Powderhorn x Beryl	PS17-177-3	NL-3	VN	VN	VN	VN	VN		+	+	+	Homozygous
Powderhorn x Beryl	PS17-177-3	NL-3	VN	VN	VN	VN	VN		+	+	+	Homozygous
Powderhorn x Beryl	PS17-177-3	NL-3	VN	VN	VN	VN	VN		+	+	+	Homozygous
Powderhorn x Beryl	PS17-177-3	NL-3	VN	VN	VN	VN	VN		+	+	+	Homozygous
Powderhorn x Beryl	PS17-177-3	NL-3	VN	VN	VN	VN	VN		+	+	+	Homozygous
Powderhorn x Beryl	PS17-177-3	NL-3	VN	VN	VN	VN	VN		+	+	+	Homozygous
Powderhorn x Beryl	PS17-177-14	NL-3	TN	TN	TN	TN	TN		+	+	-	Homozygous
Powderhorn x Beryl	PS17-177-14	NL-3	TN	TN	TN	TN	TN		+	+	-	Homozygous
Powderhorn x Beryl	PS17-177-14	NL-3	TN	TN	TN	TN	TN		+	+	-	Homozygous
Powderhorn x Beryl	PS17-177-14	NL-3	TN	TN	TN	TN	TN		+	+	-	Homozygous
Powderhorn x Beryl	PS17-177-14	NL-3	TN	TN	TN	TN	TN		+	+	-	Homozygous
Powderhorn x Beryl	PS17-177-14	NL-3	TN	TN	TN	TN	TN		+	+	-	Homozygous
Powderhorn x Beryl	PS17-177-14	NL-3	TN	TN	TN	TN	TN		+	+	-	Homozygous
Powderhorn x Beryl	PS17-177-14	NL-3	TN	TN	TN	TN	TN		+	+	-	Homozygous
Powderhorn x Beryl	PS17-177-14	NL-3	TN	TN	TN	TN	TN		+	+	-	Homozygous
Powderhorn x Beryl	PS17-177-14	NL-3	TN	TN	TN	TN	TN		+	+	-	Homozygous
Powderhorn x Beryl	PS17-177-14	NL-3	TN	TN	TN	TN	TN		+	+	-	Homozygous
Powderhorn x Beryl	PS17-177-14	NL-3	TN	TN	TN	TN	TN		+	+	-	Homozygous
Powderhorn x Beryl	PS17-177-14	NL-3	TN	TN	TN	TN	TN		+	+	-	Homozygous
Powderhorn x Beryl	PS17-177-14	NL-3	TN	TN	TN	TN	TN		+	+	-	Homozygous
Powderhorn x Beryl	PS17-177-14	NL-3	TN	TN	TN	TN	TN		+	+	-	Homozygous
Powderhorn x Beryl	PS17-177-14	NL-3	TN	TN	TN	TN	TN		+	+	-	Homozygous
Powderhorn x Beryl	PS17-177-14	NL-3	TN	TN	TN	TN	TN		+	+	-	Homozygous
Powderhorn x Beryl	PS17-177-14	NL-3	TN	TN	TN	TN	TN		+	+	-	Homozygous
Powderhorn x USPT-CBB-1	PS17-181-1	NL-3	VN	dTN	dTN	dTN	dTN		+	H	H	Heterozygous (2)
Powderhorn x USPT-CBB-1	PS17-181-1	NL-3	VN	VN	VN	VN	VN+		+	H	+	Heterozygous (1)
Powderhorn x USPT-CBB-1	PS17-181-1	NL-3	TN	TN	TN	TN	TN		+	-	H	Heterozygous (1)
Powderhorn x USPT-CBB-1	PS17-181-1	NL-3	VN	dTN	dTN	dTN	dTN		+	H	H	Heterozygous (2)
Powderhorn x USPT-CBB-1	PS17-181-1	NL-3	TN	TN	TN	TN	TN		+	-	H	Heterozygous (1)
Powderhorn x USPT-CBB-1	PS17-181-1	NL-3	VN	VN	VN	VN+	VN+	Vein Necrosis upper leaves, normal growth	+	H	H	Heterozygous (2)
Powderhorn x USPT-CBB-1	PS17-181-1	NL-3	VN	dTN	dTN	dTN	dTN		+	H	H	Heterozygous (2)
Powderhorn x USPT-CBB-1	PS17-181-1	NL-3	VN	dTN	dTN	dTN	dTN		+	+	H	Heterozygous (1)
Powderhorn x USPT-CBB-1	PS17-181-1	NL-3	VN	dTN	dTN	dTN	dTN		+	+	H	Heterozygous (1)
Powderhorn x USPT-CBB-1	PS17-181-1	NL-3	TN	TN	TN	TN	TN		+	-	H	Heterozygous (1)
Powderhorn x USPT-CBB-1	PS17-181-1	NL-3	VN	VN	VN	VN	VN		+	+	+	Heterozygous
Powderhorn x USPT-CBB-1	PS17-181-1	NL-3	VN	VN	dTN	dTN	dTN	Vein Necrosis upper leaves, normal growth	+	H	+	Heterozygous (1)
Powderhorn x USPT-CBB-1	PS17-181-1	NL-3	VN	dTN	dTN	dTN	dTN		+	H	H	Heterozygous (2)
Powderhorn x USPT-CBB-1	PS17-181-1	NL-3	VN	VN	VN	VN	VN+		+	H	+	Heterozygous (1)
Powderhorn x USPT-CBB-1	PS17-181-1	NL-3	VN	dTN	dTN	dTN	dTN		+	H	H	Heterozygous (2)
Powderhorn x USPT-CBB-1	PS17-181-1	NL-3	TN	TN	TN	TN	TN		+	-	H	Heterozygous (1)
Powderhorn x USPT-CBB-1	PS17-181-8	NL-3	VN	dTN	dTN	dTN	dTN		+	+	H	Heterozygous (1)
Powderhorn x USPT-CBB-1	PS17-181-8	NL-3	VN	dTN	dTN	dTN	dTN		+	+	H	Heterozygous (1)
Powderhorn x USPT-CBB-1	PS17-181-8	NL-3	VN	dTN	dTN	dTN	dTN		+	+	H	Heterozygous (1)
Powderhorn x USPT-CBB-1	PS17-181-8	NL-3	TN	TN	TN	TN	TN		+	+	-	Heterozygous
Powderhorn x USPT-CBB-1	PS17-181-8	NL-3	VN	dTN	dTN	dTN	dTN		+	+	H	Heterozygous (1)
Powderhorn x USPT-CBB-1	PS17-181-8	NL-3	VN	dTN	dTN	dTN	dTN		+	+	H	Heterozygous (1)
Powderhorn x USPT-CBB-1	PS17-181-8	NL-3	VN	VN	VN	VN	VN		+	+	+	Heterozygous
Powderhorn x USPT-CBB-1	PS17-181-8	NL-3	TN	TN	TN	TN	TN		+	+	-	Heterozygous
Powderhorn x USPT-CBB-1	PS17-181-8	NL-3	VN	VN	VN	VN	VN		+	+	+	Heterozygous
Powderhorn x USPT-CBB-1	PS17-181-8	NL-3	VN	VN	VN	VN	VN		+	+	+	Heterozygous
Powderhorn x USPT-CBB-1	PS17-181-8	NL-3	VN	VN	VN	VN	VN		+	+	+	Heterozygous
Powderhorn x USPT-CBB-1	PS17-181-8	NL-3	VN	VN	VN	VN	VN		+	+	+	Heterozygous
Powderhorn x USPT-CBB-1	PS17-181-8	NL-3	VN	VN	VN	VN	VN		+	+	+	Heterozygous
Powderhorn x USPT-CBB-1	PS17-181-8	NL-3	TN	TN	TN	TN	TN		+	+	-	Heterozygous
Powderhorn x USPT-CBB-1	PS17-181-8	NL-3	VN	dTN	dTN	dTN	dTN		+	+	H	Heterozygous (1)
Powderhorn x USPT-CBB-1	PS17-181-8	NL-3	VN	VN	VN	VN	VN		+	+	+	Heterozygous
Powderhorn x USPT-CBB-1	PS17-181-9	NL-3	TN	TN	TN	TN	TN		+	-	H	Heterozygous (1)
Powderhorn x USPT-CBB-1	PS17-181-9	NL-3	TN	TN	TN	TN	TN		+	-	+	Heterozygous
Powderhorn x USPT-CBB-1	PS17-181-9	NL-3	TN	TN	TN	TN	TN		+	-	-	Heterozygous
Powderhorn x USPT-CBB-1	PS17-181-9	NL-3	TN	TN	TN	TN	TN		+	-	H	Heterozygous (1)
Powderhorn x USPT-CBB-1	PS17-181-9	NL-3	TN	TN	TN	TN	TN		+	-	H	Heterozygous (1)
Powderhorn x USPT-CBB-1	PS17-181-9	NL-3	TN	TN	TN	TN	TN		+	-	H	Heterozygous (1)
Powderhorn x USPT-CBB-1	PS17-181-9	NL-3	TN	TN	TN	TN	TN		+	-	H	Heterozygous (1)
Powderhorn x USPT-CBB-1	PS17-181-9	NL-3	TN	TN	TN	TN	TN		+	-	H	Heterozygous (1)
Powderhorn x USPT-CBB-1	PS17-181-9	NL-3	TN	TN	TN	TN	TN		+	-	H	Heterozygous (1)
Powderhorn x USPT-CBB-1	PS17-181-9	NL-3	TN	TN	TN	TN	TN		+	-	H	Heterozygous (1)
Powderhorn x USPT-CBB-1	PS17-181-9	NL-3	TN	TN	TN	TN	TN		+	-	+	Heterozygous
Powderhorn x USPT-CBB-1	PS17-181-9	NL-3	TN	TN	TN	TN	TN		+	-	+	Heterozygous
Powderhorn x USPT-CBB-1	PS17-181-9	NL-3	TN	TN	TN	TN	TN		+	-	H	Heterozygous (1)
Powderhorn x USPT-CBB-1	PS17-181-9	NL-3	TN	TN	TN	TN	TN		+	-	-	Heterozygous
Powderhorn x USPT-CBB-1	PS17-181-9	NL-3	TN	TN	TN	TN	TN		+	-	+	Heterozygous
Powderhorn x USPT-CBB-1	PS17-181-9	NL-3	TN	TN	TN	TN	TN		+	-	H	Heterozygous (1)
Powderhorn x USPT-CBB-1	PS17-181-9	NL-3	TN	TN	TN	TN	TN		+	-	H	Heterozygous (1)
Powderhorn x USPT-CBB-1	PS17-181-9	NL-3	TN	TN	TN	TN	TN		+	-	H	Heterozygous (1)
Powderhorn x USPT-CBB-1	PS17-181-9	NL-3	TN	TN	TN	TN	TN		+	-	H	Heterozygous (1)
Powderhorn x USPT-CBB-1	PS17-181-26	NL-3	TN	TN	TN	TN	TN		+	-	+	Homozygous
Powderhorn x USPT-CBB-1	PS17-181-26	NL-3	TN	TN	TN	TN	TN		+	-	+	Homozygous
Powderhorn x USPT-CBB-1	PS17-181-26	NL-3	TN	TN	TN	TN	TN		+	-	+	Homozygous
Powderhorn x USPT-CBB-1	PS17-181-26	NL-3	TN	TN	TN	TN	TN		+	-	+	Homozygous
Powderhorn x USPT-CBB-1	PS17-181-26	NL-3	TN	TN	TN	TN	TN		+	-	+	Homozygous
Powderhorn x USPT-CBB-1	PS17-181-26	NL-3	TN	TN	TN	TN	TN		+	-	+	Homozygous
Powderhorn x USPT-CBB-1	PS17-181-26	NL-3	TN	TN	TN	TN	TN		+	-	+	Homozygous
Powderhorn x USPT-CBB-1	PS17-181-26	NL-3	TN	TN	TN	TN	TN		+	-	+	Homozygous
Powderhorn x USPT-CBB-1	PS17-181-26	NL-3	TN	TN	TN	TN	TN		+	-	+	Homozygous
Powderhorn x USPT-CBB-1	PS17-181-26	NL-3	TN	TN	TN	TN	TN		+	-	+	Homozygous
Powderhorn x USPT-CBB-1	PS17-181-26	NL-3	TN	TN	TN	TN	TN		+	-	+	Homozygous
Powderhorn x USPT-CBB-1	PS17-181-26	NL-3	TN	TN	TN	TN	TN		+	-	+	Homozygous
Powderhorn x USPT-CBB-1	PS17-181-26	NL-3	TN	TN	TN	TN	TN		+	-	+	Homozygous
Powderhorn x USPT-CBB-1	PS17-181-26	NL-3	TN	TN	TN	TN	TN		+	-	+	Homozygous
Powderhorn x USPT-CBB-1	PS17-181-26	NL-3	TN	TN	TN	TN	TN		+	-	+	Homozygous
Powderhorn x USPT-CBB-1	PS17-181-26	NL-3	TN	TN	TN	TN	TN		+	-	+	Homozygous
Powderhorn x USPT-CBB-1	PS17-181-26	NL-3	TN	TN	TN	TN	TN		+	-	+	Homozygous
Powderhorn x USPT-CBB-1	PS17-181-26	NL-3	TN	TN	TN	TN	TN		+	-	+	Homozygous
Powderhorn x USPT-CBB-1	PS17-181-26	NL-3	TN	TN	TN	TN	TN		+	-	+	Homozygous
USPT-ANT-1 x Kodiak	PS17-139-1	NL-3	TN	TN	TN	TN	TN		+	-	+	Homozygous
USPT-ANT-1 x Kodiak	PS17-139-1	NL-3	TN	TN	TN	TN	TN		+	-	+	Homozygous
USPT-ANT-1 x Kodiak	PS17-139-1	NL-3	TN	TN	TN	TN	TN		+	-	+	Homozygous
USPT-ANT-1 x Kodiak	PS17-139-1	NL-3	TN	TN	TN	TN	TN		+	-	+	Homozygous
USPT-ANT-1 x Kodiak	PS17-139-1	NL-3	TN	TN	TN	TN	TN		+	-	+	Homozygous
USPT-ANT-1 x Kodiak	PS17-139-1	NL-3	TN	TN	TN	TN	TN		+	-	+	Homozygous
USPT-ANT-1 x Kodiak	PS17-139-1	NL-3	TN	TN	TN	TN	TN		+	-	+	Homozygous
USPT-ANT-1 x Kodiak	PS17-139-1	NL-3	TN	TN	TN	TN	TN		+	-	+	Homozygous
USPT-ANT-1 x Kodiak	PS17-139-1	NL-3	TN	TN	TN	TN	TN		+	-	+	Homozygous
USPT-ANT-1 x Kodiak	PS17-139-1	NL-3	TN	TN	TN	TN	TN		+	-	+	Homozygous
USPT-ANT-1 x Kodiak	PS17-139-1	NL-3	TN	TN	TN	TN	TN		+	-	+	Homozygous
USPT-ANT-1 x Kodiak	PS17-139-1	NL-3	TN	TN	TN	TN	TN		+	-	+	Homozygous
USPT-ANT-1 x Kodiak	PS17-139-1	NL-3	TN	TN	TN	TN	TN		+	-	+	Homozygous
USPT-ANT-1 x Kodiak	PS17-139-1	NL-3	TN	TN	TN	TN	TN		+	-	+	Homozygous
USPT-ANT-1 x Kodiak	PS17-139-1	NL-3	TN	TN	TN	TN	TN		+	-	+	Homozygous
USPT-ANT-1 x Kodiak	PS17-139-1	NL-3	TN	TN	TN	TN	TN		+	-	+	Homozygous
USPT-ANT-1 x Kodiak	PS17-139-1	NL-3	TN	TN	TN	TN	TN		+	-	+	Homozygous
USPT-ANT-1 x Kodiak	PS17-139-1	NL-3	TN	TN	TN	TN	TN		+	-	+	Homozygous
USPT-ANT-1 x Kodiak	PS17-139-2	NL-3	VN	VN	VN+	dTN	dTN	Vein Necrosis upper leaves, normal growth	+	H	+	Heterozygous (1)
USPT-ANT-1 x Kodiak	PS17-139-2	NL-3	TN	TN	TN	TN	TN		+	-	+	Heterozygous
USPT-ANT-1 x Kodiak	PS17-139-2	NL-3	TN	TN	TN	TN	TN		+	-	+	Heterozygous
USPT-ANT-1 x Kodiak	PS17-139-2	NL-3	VN	VN	VN	VN+	dTN	Vein Necrosis upper leaves, normal growth	+	H	+	Heterozygous (1)
USPT-ANT-1 x Kodiak	PS17-139-2	NL-3	VN	VN	VN	VN+	dTN	Vein Necrosis upper leaves, normal growth	+	H	+	Heterozygous (1)
USPT-ANT-1 x Kodiak	PS17-139-2	NL-3	VN	VN	VN+	dTN	dTN	Vein Necrosis upper leaves, normal growth	+	H	+	Heterozygous (1)
USPT-ANT-1 x Kodiak	PS17-139-2	NL-3	VN	VN	VN+	dTN	dTN	Vein Necrosis upper leaves, normal growth	+	H	+	Heterozygous (1)
USPT-ANT-1 x Kodiak	PS17-139-2	NL-3	VN	VN	VN+	dTN	dTN	Vein Necrosis upper leaves, normal growth	+	H	+	Heterozygous (1)
USPT-ANT-1 x Kodiak	PS17-139-2	NL-3	TN	TN	TN	TN	TN		+	-	+	Heterozygous
USPT-ANT-1 x Kodiak	PS17-139-2	NL-3	VN	VN	VN+	dTN	dTN	Vein Necrosis upper leaves, normal growth	+	H	+	Heterozygous (1)
USPT-ANT-1 x Kodiak	PS17-139-2	NL-3	VN	VN	VN	VN	VN		+	+	+	Heterozygous
USPT-ANT-1 x Kodiak	PS17-139-2	NL-3	VN	VN	VN+	dTN	dTN	Vein Necrosis upper leaves, normal growth	+	H	+	Heterozygous (1)
USPT-ANT-1 x Kodiak	PS17-139-2	NL-3	VN	VN	VN	VN+	dTN	Vein Necrosis upper leaves, normal growth	+	H	+	Heterozygous (1)
USPT-ANT-1 x Kodiak	PS17-139-2	NL-3	VN	VN	VN+	dTN	dTN	Vein Necrosis upper leaves, normal growth	+	H	+	Heterozygous (1)
USPT-ANT-1 x Kodiak	PS17-139-2	NL-3	VN	VN	VN+	dTN	dTN	Vein Necrosis upper leaves, normal growth	+	H	+	Heterozygous (1)
USPT-ANT-1 x Kodiak	PS17-139-2	NL-3	VN	VN	VN	VN	VN		+	+	+	Heterozygous
USPT-ANT-1 x Kodiak	PS17-139-2	NL-3	VN	VN	VN+	dTN	dTN	Vein Necrosis upper leaves, normal growth	+	H	+	Heterozygous (1)
USPT-ANT-1 x Kodiak	PS17-139-2	NL-3	TN	TN	TN	TN	TN		+	-	+	Heterozygous
USPT-ANT-1 x Kodiak	PS17-139-4	NL-3	VN	VN	VN	VN	VN		+	+	+	Homozygous
USPT-ANT-1 x Kodiak	PS17-139-4	NL-3	VN	VN	VN	VN	VN		+	+	+	Homozygous
USPT-ANT-1 x Kodiak	PS17-139-4	NL-3	VN	VN	VN	VN	VN		+	+	+	Homozygous
USPT-ANT-1 x Kodiak	PS17-139-4	NL-3	VN	VN	VN	VN	VN		+	+	+	Homozygous
USPT-ANT-1 x Kodiak	PS17-139-4	NL-3	VN	VN	VN	VN	VN		+	+	+	Homozygous
USPT-ANT-1 x Kodiak	PS17-139-4	NL-3	VN	VN	VN	VN	VN		+	+	+	Homozygous
USPT-ANT-1 x Kodiak	PS17-139-4	NL-3	VN	VN	VN	VN	VN		+	+	+	Homozygous
USPT-ANT-1 x Kodiak	PS17-139-4	NL-3	VN	VN	VN	VN	VN		+	+	+	Homozygous
USPT-ANT-1 x Kodiak	PS17-139-4	NL-3	VN	VN	VN	VN	VN		+	+	+	Homozygous
USPT-ANT-1 x Kodiak	PS17-139-4	NL-3	VN	VN	VN	VN	VN		+	+	+	Homozygous
USPT-ANT-1 x Kodiak	PS17-139-4	NL-3	VN	VN	VN	VN	VN		+	+	+	Homozygous
USPT-ANT-1 x Kodiak	PS17-139-4	NL-3	VN	VN	VN	VN	VN		+	+	+	Homozygous
USPT-ANT-1 x Kodiak	PS17-139-4	NL-3	VN	VN	VN	VN	VN		+	+	+	Homozygous
Beryl x PT11-13	PS17-165-1	NL-8	TN	TN	TN	TN	TN		+	-	-	Homozygous
Beryl x PT11-13	PS17-165-1	NL-8	TN	TN	TN	TN	TN		+	-	-	Homozygous
Beryl x PT11-13	PS17-165-1	NL-8	TN	TN	TN	TN	TN		+	-	-	Homozygous
Beryl x PT11-13	PS17-165-1	NL-8	TN	TN	TN	TN	TN		+	-	-	Homozygous
Beryl x PT11-13	PS17-165-1	NL-8	TN	TN	TN	TN	TN		+	-	-	Homozygous
Beryl x PT11-13	PS17-165-1	NL-8	TN	TN	TN	TN	TN		+	-	-	Homozygous
Beryl x PT11-13	PS17-165-1	NL-8	TN	TN	TN	TN	TN		+	-	-	Homozygous
Beryl x PT11-13	PS17-165-1	NL-8	TN	TN	TN	TN	TN		+	-	-	Homozygous
Beryl x PT11-13	PS17-165-1	NL-8	TN	TN	TN	TN	TN		+	-	-	Homozygous
Beryl x PT11-13	PS17-165-1	NL-8	TN	TN	TN	TN	TN		+	-	-	Homozygous
Beryl x PT11-13	PS17-165-1	NL-8	TN	TN	TN	TN	TN		+	-	-	Homozygous
Beryl x PT11-13	PS17-165-1	NL-8	TN	TN	TN	TN	TN		+	-	-	Homozygous
Beryl x PT11-13	PS17-165-1	NL-8	TN	TN	TN	TN	TN		+	-	-	Homozygous
Beryl x PT11-13	PS17-165-1	NL-8	TN	TN	TN	TN	TN		+	-	-	Homozygous
Beryl x PT11-13	PS17-165-1	NL-8	TN	TN	TN	TN	TN		+	-	-	Homozygous
Beryl x PT11-13	PS17-165-1	NL-8	TN	TN	TN	TN	TN		+	-	-	Homozygous
Beryl x PT11-13	PS17-165-1	NL-8	TN	TN	TN	TN	TN		+	-	-	Homozygous
Beryl x PT11-13	PS17-165-1	NL-8	TN	TN	TN	TN	TN		+	-	-	Homozygous
Beryl x PT11-13	PS17-165-1	NL-8	TN	TN	TN	TN	TN		+	-	-	Homozygous
Beryl x PT11-13	PS17-165-1	NL-8	TN	TN	TN	TN	TN		+	-	-	Homozygous
Beryl x PT11-13	PS17-165-1	NL-8	TN	TN	TN	TN	TN		+	-	-	Homozygous
Beryl x PT11-13	PS17-165-3	NL-8	VN	VN	VN	VN	VN		+	H	H	Heterozygous (2)
Beryl x PT11-13	PS17-165-3	NL-8	VN	VN	VN	VN	VN		+	+	H	Heterozygous (1)
Beryl x PT11-13	PS17-165-3	NL-8	VN	VN	VN	VN	VN		+	H	H	Heterozygous (2)
Beryl x PT11-13	PS17-165-3	NL-8	VN	VN	VN	VN	VN		+	H	-	Heterozygous (1)
Beryl x PT11-13	PS17-165-3	NL-8	VN	VN	VN	VN	VN		+	+	H	Heterozygous (1)
Beryl x PT11-13	PS17-165-3	NL-8	TN	TN	TN	TN	TN		+	-	-	Heterozygous
Beryl x PT11-13	PS17-165-3	NL-8	VN	VN	VN	VN	VN		+	H	+	Heterozygous (1)
Beryl x PT11-13	PS17-165-3	NL-8	VN	VN	VN	VN	VN		+	+	H	Heterozygous (1)
Beryl x PT11-13	PS17-165-3	NL-8	TN	TN	TN	TN	TN		+	-	-	Heterozygous
Beryl x PT11-13	PS17-165-3	NL-8	TN	TN	TN	TN	TN		+	-	-	Heterozygous
Beryl x PT11-13	PS17-165-3	NL-8	VN	VN	VN	VN	VN		+	+	-	Heterozygous
Beryl x PT11-13	PS17-165-3	NL-8	VN	VN	VN	VN	VN		+	+	-	Heterozygous
Beryl x PT11-13	PS17-165-3	NL-8	VN	VN	VN	VN	VN		+	H	H	Heterozygous (2)
Beryl x PT11-13	PS17-165-3	NL-8	VN	VN	VN	VN	VN		+	H	+	Heterozygous (1)
Beryl x PT11-13	PS17-165-3	NL-8	TN	TN	TN	TN	TN		+	-	H	Heterozygous (1)
Beryl x PT11-13	PS17-165-3	NL-8	VN	VN	VN	VN	VN		+	H	+	Heterozygous (1)
Beryl x PT11-13	PS17-165-3	NL-8	VN	VN	VN	VN	VN		+	H	-	Heterozygous (1)
Beryl x PT11-13	PS17-165-3	NL-8	TN	TN	TN	TN	TN		+	-	H	Heterozygous (1)
Beryl x PT11-13	PS17-165-3	NL-8	VN	VN	VN	VN	VN		+	H	H	Heterozygous (2)
Beryl x PT11-13	PS17-165-3	NL-8	VN	VN	VN	VN	VN		+	H	H	Heterozygous (2)
Beryl x PT11-13	PS17-165-4	NL-8	VN	VN	VN	VN	VN		+	+	-	Homozygous
Beryl x PT11-13	PS17-165-4	NL-8	VN	VN	VN	VN	VN		+	+	-	Homozygous
Beryl x PT11-13	PS17-165-4	NL-8	VN	VN	VN	VN	VN		+	+	-	Homozygous
Beryl x PT11-13	PS17-165-4	NL-8	VN	VN	VN	VN	VN		+	+	-	Homozygous
Beryl x PT11-13	PS17-165-4	NL-8	VN	VN	VN	VN	VN		+	+	-	Homozygous
Beryl x PT11-13	PS17-165-4	NL-8	VN	VN	VN	VN	VN		+	+	-	Homozygous
Beryl x PT11-13	PS17-165-4	NL-8	VN	VN	VN	VN	VN		+	+	-	Homozygous
Beryl x PT11-13	PS17-165-4	NL-8	VN	VN	VN	VN	VN		+	+	-	Homozygous
Beryl x PT11-13	PS17-165-4	NL-8	VN	VN	VN	VN	VN		+	+	-	Homozygous
Beryl x PT11-13	PS17-165-4	NL-8	VN	VN	VN	VN	VN		+	+	-	Homozygous
Beryl x PT11-13	PS17-165-4	NL-8	VN	VN	VN	VN	VN		+	+	-	Homozygous
Beryl x PT11-13	PS17-165-4	NL-8	VN	VN	VN	VN	VN		+	+	-	Homozygous
Beryl x PT11-13	PS17-165-4	NL-8	VN	VN	VN	VN	VN		+	+	-	Homozygous
Beryl x PT11-13	PS17-165-4	NL-8	VN	VN	VN	VN	VN		+	+	-	Homozygous
Beryl x PT11-13	PS17-165-4	NL-8	VN	VN	VN	VN	VN		+	+	-	Homozygous
Beryl x PT11-13	PS17-165-4	NL-8	VN	VN	VN	VN	VN		+	+	-	Homozygous
Beryl x PT11-13	PS17-165-4	NL-8	VN	VN	VN	VN	VN		+	+	-	Homozygous
Beryl x PT11-13	PS17-165-4	NL-8	VN	VN	VN	VN	VN		+	+	-	Homozygous
Beryl x PT11-13	PS17-165-4	NL-8	VN	VN	VN	VN	VN		+	+	-	Homozygous
Beryl x PT11-13	PS17-165-4	NL-8	VN	VN	VN	VN	VN		+	+	-	Homozygous
Beryl x PT11-13	PS17-165-4	NL-8	VN	VN	VN	VN	VN		+	+	-	Homozygous
Beryl x PT11-13	PS17-165-5	NL-8	VN	VN	VN	VN	VN		+	H	-	Heterozygous (1)
Beryl x PT11-13	PS17-165-5	NL-8	TN	TN	TN	TN	TN		+	-	-	Heterozygous
Beryl x PT11-13	PS17-165-5	NL-8	VN	VN	VN	VN	VN		+	H	-	Heterozygous (1)
Beryl x PT11-13	PS17-165-5	NL-8	TN	TN	TN	TN	TN		+	-	-	Heterozygous
Beryl x PT11-13	PS17-165-5	NL-8	VN	VN	VN	VN	VN		+	H	-	Heterozygous (1)
Beryl x PT11-13	PS17-165-5	NL-8	TN	TN	TN	TN	TN		+	-	-	Heterozygous
Beryl x PT11-13	PS17-165-5	NL-8	VN	VN	VN	VN	VN		+	H	-	Heterozygous (1)
Beryl x PT11-13	PS17-165-5	NL-8	VN	VN	VN	VN	VN		+	H	-	Heterozygous (1)
Beryl x PT11-13	PS17-165-5	NL-8	VN	VN	VN	VN	VN		+	H	-	Heterozygous (1)
Beryl x PT11-13	PS17-165-5	NL-8	VN	VN	VN	VN	VN		+	H	-	Heterozygous (1)
Beryl x PT11-13	PS17-165-5	NL-8	VN	VN	VN	VN	VN		+	+	-	Heterozygous
Beryl x PT11-13	PS17-165-5	NL-8	VN	VN	VN	VN	VN		+	H	-	Heterozygous (1)
Beryl x PT11-13	PS17-165-5	NL-8	TN	TN	TN	TN	TN		+	-	-	Heterozygous
Beryl x PT11-13	PS17-165-5	NL-8	TN	TN	TN	TN	TN		+	-	-	Heterozygous
Beryl x PT11-13	PS17-165-5	NL-8	TN	TN	TN	TN	TN		+	-	-	Heterozygous
Beryl x PT11-13	PS17-165-5	NL-8	TN	TN	TN	TN	TN		+	-	-	Heterozygous
Beryl x PT11-13	PS17-165-5	NL-8	TN	TN	TN	TN	TN		+	-	-	Heterozygous
Beryl x PT11-13	PS17-165-5	NL-8	VN	VN	VN	VN	VN		+	+	-	Heterozygous
Beryl x PT11-13	PS17-165-5	NL-8	TN	TN	TN	TN	TN		+	-	-	Heterozygous
Beryl x PT11-13	PS17-165-9	NL-8	VN	VN	VN	VN	VN		+	+	-	Heterozygous
Beryl x PT11-13	PS17-165-9	NL-8	VN	VN	VN	VN	VN		+	+	H	Heterozygous (1)
Beryl x PT11-13	PS17-165-9	NL-8	VN	VN	VN	VN	VN		+	+	+	Heterozygous
Beryl x PT11-13	PS17-165-9	NL-8	VN	VN	VN	VN	VN		+	+	+	Heterozygous
Beryl x PT11-13	PS17-165-9	NL-8	VN	VN	VN	VN	VN		+	+	H	Heterozygous (1)
Beryl x PT11-13	PS17-165-9	NL-8	VN	VN	VN	VN	VN		+	+	-	Heterozygous
Beryl x PT11-13	PS17-165-9	NL-8	VN	VN	VN	VN	VN		+	+	-	Heterozygous
Beryl x PT11-13	PS17-165-9	NL-8	VN	VN	VN	VN	VN		+	+	H	Heterozygous (1)
Beryl x PT11-13	PS17-165-9	NL-8	VN	VN	VN	VN	VN		+	+	H	Heterozygous (1)
Beryl x PT11-13	PS17-165-9	NL-8	VN	VN	VN	VN	VN		+	+	H	Heterozygous (1)
Beryl x PT11-13	PS17-165-9	NL-8	VN	VN	VN	VN	VN		+	+	-	Heterozygous
Beryl x PT11-13	PS17-165-9	NL-8	VN	VN	VN	VN	VN		+	+	+	Heterozygous
Beryl x PT11-13	PS17-165-9	NL-8	VN	VN	VN	VN	VN		+	+	-	Heterozygous
Beryl x PT11-13	PS17-165-9	NL-8	VN	VN	VN	VN	VN		+	+	+	Heterozygous
Beryl x PT11-13	PS17-165-9	NL-8	VN	VN	VN	VN	VN		+	+	+	Heterozygous
Beryl x PT11-13	PS17-165-9	NL-8	VN	VN	VN	VN	VN		+	+	+	Heterozygous
Beryl x PT11-13	PS17-165-9	NL-8	VN	VN	VN	VN	VN		+	+	-	Heterozygous
Beryl x PT11-13	PS17-165-10	NL-8	TN	TN	TN	TN	TN		+	-	-	Homozygous
Beryl x PT11-13	PS17-165-10	NL-8	TN	TN	TN	TN	TN		+	-	-	Homozygous
Beryl x PT11-13	PS17-165-10	NL-8	TN	TN	TN	TN	TN		+	-	-	Homozygous
Beryl x PT11-13	PS17-165-10	NL-8	TN	TN	TN	TN	TN		+	-	-	Homozygous
Beryl x PT11-13	PS17-165-10	NL-8	TN	TN	TN	TN	TN		+	-	-	Homozygous
Beryl x PT11-13	PS17-165-10	NL-8	TN	TN	TN	TN	TN		+	-	-	Homozygous
Beryl x PT11-13	PS17-165-10	NL-8	TN	TN	TN	TN	TN		+	-	-	Homozygous
Beryl x PT11-13	PS17-165-10	NL-8	TN	TN	TN	TN	TN		+	-	-	Homozygous
Beryl x PT11-13	PS17-165-10	NL-8	TN	TN	TN	TN	TN		+	-	-	Homozygous
Beryl x PT11-13	PS17-165-10	NL-8	TN	TN	TN	TN	TN		+	-	-	Homozygous
Beryl x PT11-13	PS17-165-10	NL-8	TN	TN	TN	TN	TN		+	-	-	Homozygous
Beryl x PT11-13	PS17-165-10	NL-8	TN	TN	TN	TN	TN		+	-	-	Homozygous
Beryl x PT11-13	PS17-165-10	NL-8	TN	TN	TN	TN	TN		+	-	-	Homozygous
Beryl x PT11-13	PS17-165-10	NL-8	TN	TN	TN	TN	TN		+	-	-	Homozygous
Beryl x PT11-13	PS17-165-10	NL-8	TN	TN	TN	TN	TN		+	-	-	Homozygous
Beryl x PT11-13	PS17-165-10	NL-8	TN	TN	TN	TN	TN		+	-	-	Homozygous
Beryl x PT11-13	PS17-165-10	NL-8	TN	TN	TN	TN	TN		+	-	-	Homozygous
Beryl x PT11-13	PS17-165-10	NL-8	TN	TN	TN	TN	TN		+	-	-	Homozygous
Beryl x PT11-13	PS17-165-10	NL-8	TN	TN	TN	TN	TN		+	-	-	Homozygous
Beryl x PT11-13	PS17-165-10	NL-8	TN	TN	TN	TN	TN		+	-	-	Homozygous
Beryl x PT11-13	PS17-165-10	NL-8	TN	TN	TN	TN	TN		+	-	-	Homozygous
Beryl x USPT-CBB-1	PS17-166-4	NL-8	VN	dTN	dTN	dTN	dTN		+	-	+	Homozygous
Beryl x USPT-CBB-1	PS17-166-4	NL-8	VN	dTN	dTN	dTN	dTN		+	-	+	Homozygous
Beryl x USPT-CBB-1	PS17-166-4	NL-8	VN	dTN	dTN	dTN	dTN		+	-	+	Homozygous
Beryl x USPT-CBB-1	PS17-166-4	NL-8	VN	VN	VN+	dTN	dTN		+	-	+	Homozygous
Beryl x USPT-CBB-1	PS17-166-4	NL-8	VN	VN	VN+	dTN	dTN		+	-	+	Homozygous
Beryl x USPT-CBB-1	PS17-166-4	NL-8	VN	VN	VN+	dTN	dTN		+	-	+	Homozygous
Beryl x USPT-CBB-1	PS17-166-4	NL-8	VN	VN	VN	VN+	dTN		+	-	+	Homozygous
Beryl x USPT-CBB-1	PS17-166-4	NL-8	VN	VN	VN	VN+	dTN		+	-	+	Homozygous
Beryl x USPT-CBB-1	PS17-166-4	NL-8	VN	VN	VN	VN+	dTN		+	-	+	Homozygous
Beryl x USPT-CBB-1	PS17-166-4	NL-8	VN	VN	dTN	dTN	dTN		+	-	+	Homozygous
Beryl x USPT-CBB-1	PS17-166-4	NL-8	VN	VN	dTN	dTN	dTN		+	-	+	Homozygous
Beryl x USPT-CBB-1	PS17-166-4	NL-8	VN	VN	dTN	dTN	dTN		+	-	+	Homozygous
Beryl x USPT-CBB-1	PS17-166-4	NL-8	VN	VN	VN	VN+	dTN		+	-	+	Homozygous
Beryl x USPT-CBB-1	PS17-166-4	NL-8	VN	VN	VN	VN+	dTN		+	-	+	Homozygous
Beryl x USPT-CBB-1	PS17-166-4	NL-8	VN	VN	VN	VN+	dTN		+	-	+	Homozygous
Beryl x USPT-CBB-1	PS17-166-4	NL-8	VN	VN	VN	VN+	dTN		+	-	+	Homozygous
Beryl x USPT-CBB-1	PS17-166-4	NL-8	VN	VN	VN	VN+	dTN		+	-	+	Homozygous
Beryl x USPT-CBB-1	PS17-166-4	NL-8	VN	VN	dTN	dTN	dTN		+	-	+	Homozygous
Beryl x USPT-CBB-1	PS17-166-6	NL-8	VN	VN	VN	VN	VN		+	+	+	Homozygous
Beryl x USPT-CBB-1	PS17-166-6	NL-8	VN	VN	VN	VN	VN		+	+	+	Homozygous
Beryl x USPT-CBB-1	PS17-166-6	NL-8	VN	VN	VN	VN	VN		+	+	+	Homozygous
Beryl x USPT-CBB-1	PS17-166-6	NL-8	VN	VN	VN	VN	VN		+	+	+	Homozygous
Beryl x USPT-CBB-1	PS17-166-6	NL-8	VN	VN	VN	VN	VN		+	+	+	Homozygous
Beryl x USPT-CBB-1	PS17-166-6	NL-8	VN	VN	VN	VN	VN		+	+	+	Homozygous
Beryl x USPT-CBB-1	PS17-166-6	NL-8	VN	VN	VN	VN	VN		+	+	+	Homozygous
Beryl x USPT-CBB-1	PS17-166-6	NL-8	VN	VN	VN	VN	VN		+	+	+	Homozygous
Beryl x USPT-CBB-1	PS17-166-6	NL-8	VN	VN	VN	VN	VN		+	+	+	Homozygous
Beryl x USPT-CBB-1	PS17-166-6	NL-8	VN	VN	VN	VN	VN		+	+	+	Homozygous
Beryl x USPT-CBB-1	PS17-166-6	NL-8	VN	VN	VN	VN	VN		+	+	+	Homozygous
Beryl x USPT-CBB-1	PS17-166-6	NL-8	VN	VN	VN	VN	VN		+	+	+	Homozygous
Beryl x USPT-CBB-1	PS17-166-6	NL-8	VN	VN	VN	VN	VN		+	+	+	Homozygous
Beryl x USPT-CBB-1	PS17-166-6	NL-8	VN	VN	VN	VN	VN		+	+	+	Homozygous
Beryl x USPT-CBB-1	PS17-166-6	NL-8	VN	VN	VN	VN	VN		+	+	+	Homozygous
Beryl x USPT-CBB-1	PS17-166-6	NL-8	VN	VN	VN	VN	VN		+	+	+	Homozygous
Beryl x USPT-CBB-1	PS17-166-6	NL-8	VN	VN	VN	VN	VN		+	+	+	Homozygous
Beryl x USPT-CBB-1	PS17-166-6	NL-8	VN	VN	VN	VN	VN		+	+	+	Homozygous
Beryl x USPT-CBB-1	PS17-166-6	NL-8	VN	VN	VN	VN	VN		+	+	+	Homozygous
Beryl x USPT-CBB-1	PS17-166-6	NL-8	VN	VN	VN	VN	VN		+	+	+	Homozygous
Beryl x USPT-CBB-1	PS17-166-6	NL-8	VN	VN	VN	VN	VN		+	+	+	Homozygous
Gemini x AC-Early-Rose	PS17-169-2	NL-8	NS	NS	NS	NS	mM		-	H	+	Heterozygous (1)
Gemini x AC-Early-Rose	PS17-169-2	NL-8	NS	NS	NS	NS	mM		-	H	+	Heterozygous (1)
Gemini x AC-Early-Rose	PS17-169-2	NL-8	NS	NS	NS	NS	mM		-	H	+	Heterozygous (1)
Gemini x AC-Early-Rose	PS17-169-2	NL-8	NS	NS	NS	NS	NS		-	+	+	Heterozygous
Gemini x AC-Early-Rose	PS17-169-2	NL-8	NS	NS	NS	NS	NS		-	+	+	Heterozygous
Gemini x AC-Early-Rose	PS17-169-2	NL-8	NS	dM	dM	dM	dM		-	-	+	Heterozygous
Gemini x AC-Early-Rose	PS17-169-2	NL-8	NS	NS	NS	NS	NS		-	+	+	Heterozygous
Gemini x AC-Early-Rose	PS17-169-2	NL-8	NS	dM	dM	dM	dM		-	-	+	Heterozygous
Gemini x AC-Early-Rose	PS17-169-2	NL-8	NS	NS	NS	NS	NS		-	+	+	Heterozygous
Gemini x AC-Early-Rose	PS17-169-2	NL-8	NS	dM	dM	dM	dM		-	-	+	Heterozygous
Gemini x AC-Early-Rose	PS17-169-2	NL-8	NS	NS	NS	NS	mM		-	H	+	Heterozygous (1)
Gemini x AC-Early-Rose	PS17-169-2	NL-8	NS	NS	NS	NS	mM		-	H	+	Heterozygous (1)
Gemini x AC-Early-Rose	PS17-169-2	NL-8	NS	NS	NS	NS	mM		-	H	+	Heterozygous (1)
Gemini x AC-Early-Rose	PS17-169-2	NL-8	NS	NS	NS	NS	mM		-	H	+	Heterozygous (1)
Gemini x AC-Early-Rose	PS17-169-2	NL-8	NS	dM	dM	dM	dM		-	-	+	Heterozygous
Gemini x AC-Early-Rose	PS17-169-2	NL-8	NS	NS	NS	NS	mM		-	H	+	Heterozygous (1)
Gemini x AC-Early-Rose	PS17-169-2	NL-8	NS	NS	NS	NS	mM		-	H	+	Heterozygous (1)
Gemini x AC-Early-Rose	PS17-169-2	NL-8	NS	NS	NS	NS	mM		-	H	+	Heterozygous (1)
Gemini x AC-Early-Rose	PS17-169-5	NL-8	VN	dTN	dTN	dTN	dTN		H	-	+	Heterozygous (1)
Gemini x AC-Early-Rose	PS17-169-5	NL-8	VN	dTN	dTN	dTN	dTN		H	-	+	Heterozygous (1)
Gemini x AC-Early-Rose	PS17-169-5	NL-8	VN	dTN	dTN	dTN	dTN		+	-	+	Heterozygous
Gemini x AC-Early-Rose	PS17-169-5	NL-8	VN	dTN	dTN	dTN	dTN		H	-	+	Heterozygous (1)
Gemini x AC-Early-Rose	PS17-169-5	NL-8	VN	dTN	dTN	dTN	dTN		+	-	+	Heterozygous
Gemini x AC-Early-Rose	PS17-169-5	NL-8	VN	dTN	dTN	dTN	dTN		H	-	+	Heterozygous (1)
Gemini x AC-Early-Rose	PS17-169-5	NL-8	VN	dTN	dTN	dTN	dTN		H	-	+	Heterozygous (1)
Gemini x AC-Early-Rose	PS17-169-5	NL-8	VN	dTN	dTN	dTN	dTN		+	-	+	Heterozygous
Gemini x AC-Early-Rose	PS17-169-5	NL-8	NS	dM	dM	dM	dM		-	-	+	Heterozygous
Gemini x AC-Early-Rose	PS17-169-5	NL-8	VN	dTN	dTN	dTN	dTN		+	-	+	Heterozygous
Gemini x AC-Early-Rose	PS17-169-5	NL-8	VN	dTN	dTN	dTN	dTN		+	-	+	Heterozygous
Gemini x AC-Early-Rose	PS17-169-5	NL-8	VN	VN	VN	VN+	dTN		+	-	+	Heterozygous
Gemini x AC-Early-Rose	PS17-169-5	NL-8	VN	dTN	dTN	dTN	dTN		H	-	+	Heterozygous (1)
Gemini x AC-Early-Rose	PS17-169-5	NL-8	VN	dTN	dTN	dTN	dTN		H	-	+	Heterozygous (1)
Gemini x AC-Early-Rose	PS17-169-5	NL-8	VN	dTN	dTN	dTN	dTN		H	-	+	Heterozygous (1)
Gemini x AC-Early-Rose	PS17-169-5	NL-8	VN	dTN	dTN	dTN	dTN		H	-	+	Heterozygous (1)
Gemini x AC-Early-Rose	PS17-169-5	NL-8	VN	dTN	dTN	dTN	dTN		H	-	+	Heterozygous (1)
Gemini x AC-Early-Rose	PS17-169-5	NL-8	NS	dM	dM	dM	dM		-	-	+	Heterozygous
Gemini x AC-Early-Rose	PS17-169-5	NL-8	VN	dTN	dTN	dTN	dTN		H	-	+	Heterozygous (1)
Gemini x AC-Early-Rose	PS17-169-5	NL-8	VN	dTN	dTN	dTN	dTN		H	-	+	Heterozygous (1)
Gemini x AC-Early-Rose	PS17-169-5	NL-8	VN	dTN	dTN	dTN	dTN		H	-	+	Heterozygous (1)
Gemini x AC-Early-Rose	PS17-169-12	NL-8	VN	VN	VN	VN	VN		H	+	+	Heterozygous (1)
Gemini x AC-Early-Rose	PS17-169-12	NL-8	VN	VN	dTN	dTN	dTN		H	-	+	Heterozygous (1)
Gemini x AC-Early-Rose	PS17-169-12	NL-8	VN	VN	VN	VN	VN		H	+	+	Heterozygous (1)
Gemini x AC-Early-Rose	PS17-169-12	NL-8	VN	VN	dTN	dTN	dTN		H	-	+	Heterozygous (1)
Gemini x AC-Early-Rose	PS17-169-12	NL-8	VN	VN	VN	VN	VN		H	+	+	Heterozygous (1)
Gemini x AC-Early-Rose	PS17-169-12	NL-8	VN	VN	dTN	dTN	dTN		+	-	+	Heterozygous
Gemini x AC-Early-Rose	PS17-169-12	NL-8	VN	VN	VN	VN	VN		H	+	+	Heterozygous (1)
Gemini x AC-Early-Rose	PS17-169-12	NL-8	VN	VN	VN	VN	VN		+	H	+	Heterozygous (1)
Gemini x AC-Early-Rose	PS17-169-12	NL-8	NS	NS	NS	NS	NS		-	+	+	Heterozygous
Gemini x AC-Early-Rose	PS17-169-12	NL-8	VN	VN	dTN	dTN	dTN		H	-	+	Heterozygous (1)
Gemini x AC-Early-Rose	PS17-169-12	NL-8	NS	NS	NS	NS	NS		-	+	+	Heterozygous
Gemini x AC-Early-Rose	PS17-169-12	NL-8	NS	NS	NS	NS	mM		-	H	+	Heterozygous (1)
Gemini x AC-Early-Rose	PS17-169-12	NL-8	VN	VN	VN	VN	VN		H	H	+	Heterozygous (2)
Gemini x AC-Early-Rose	PS17-169-12	NL-8	VN	VN	VN	VN	VN		+	+	+	Heterozygous
Gemini x AC-Early-Rose	PS17-169-12	NL-8	VN	VN	VN	VN	VN		H	+	+	Heterozygous (1)
Gemini x AC-Early-Rose	PS17-169-12	NL-8	VN	VN	VN	VN	VN		+	+	+	Heterozygous
Gemini x AC-Early-Rose	PS17-169-12	NL-8	NS	NS	NS	NS	NS		-	+	+	Heterozygous
Gemini x AC-Early-Rose	PS17-169-12	NL-8	VN	VN	VN	VN	VN		H	H	+	Heterozygous (2)
Gemini x AC-Early-Rose	PS17-169-12	NL-8	VN	VN	VN+	dTN	dTN		+	-	+	Heterozygous
Gemini x AC-Early-Rose	PS17-169-24	NL-8	VN	VN	VN	VN	VN		H	+	+	Heterozygous (1)
Gemini x AC-Early-Rose	PS17-169-24	NL-8	VN	VN	VN	VN	VN		+	+	+	Heterozygous
Gemini x AC-Early-Rose	PS17-169-24	NL-8	VN	VN	VN	VN	VN		H	+	+	Heterozygous (1)
Gemini x AC-Early-Rose	PS17-169-24	NL-8	VN	VN	VN	VN	VN		H	+	+	Heterozygous (1)
Gemini x AC-Early-Rose	PS17-169-24	NL-8	VN	VN	VN	VN	VN		H	+	+	Heterozygous (1)
Gemini x AC-Early-Rose	PS17-169-24	NL-8	NS	NS	NS	NS	NS		-	+	+	Heterozygous
Gemini x AC-Early-Rose	PS17-169-24	NL-8	VN	VN	VN	VN	VN		+	+	+	Heterozygous
Gemini x AC-Early-Rose	PS17-169-24	NL-8	VN	VN	VN	VN	VN		H	+	+	Heterozygous (1)
Gemini x AC-Early-Rose	PS17-169-24	NL-8	NS	NS	NS	NS	NS		-	+	+	Heterozygous
Gemini x AC-Early-Rose	PS17-169-24	NL-8	VN	VN	VN	VN	VN		H	+	+	Heterozygous (1)
Gemini x AC-Early-Rose	PS17-169-24	NL-8	VN	VN	VN	VN	VN		+	+	+	Heterozygous
Gemini x AC-Early-Rose	PS17-169-24	NL-8	NS	NS	NS	NS	NS		-	+	+	Heterozygous
Gemini x AC-Early-Rose	PS17-169-24	NL-8	VN	VN	VN	VN	VN		+	+	+	Heterozygous
Gemini x AC-Early-Rose	PS17-169-24	NL-8	VN	VN	VN	VN	VN		H	+	+	Heterozygous (1)
Gemini x AC-Early-Rose	PS17-169-24	NL-8	VN	VN	VN	VN	VN		H	+	+	Heterozygous (1)
Gemini x AC-Early-Rose	PS17-169-24	NL-8	VN	VN	VN	VN	VN		H	+	+	Heterozygous (1)
Kodiak x Baja	PS17-117-1	NL-8	VN	VN	VN+	dTN	dTN		+	-	+	Homozygous
Kodiak x Baja	PS17-117-1	NL-8	VN	VN	dTN	dTN	dTN		+	-	+	Homozygous
Kodiak x Baja	PS17-117-1	NL-8	VN	VN	VN+	dTN	dTN		+	-	+	Homozygous
Kodiak x Baja	PS17-117-1	NL-8	VN	VN	dTN	dTN	dTN		+	-	+	Homozygous
Kodiak x Baja	PS17-117-1	NL-8	VN	VN	VN+	dTN	dTN		+	-	+	Homozygous
Kodiak x Baja	PS17-117-1	NL-8	VN	VN	dTN	dTN	dTN		+	-	+	Homozygous
Kodiak x Baja	PS17-117-1	NL-8	VN	VN	VN	VN	VN+	black stem	+	-	+	Homozygous
Kodiak x Baja	PS17-117-1	NL-8	VN	VN	VN+	dTN	dTN		+	-	+	Homozygous
Kodiak x Baja	PS17-117-1	NL-8	VN	VN	VN	VN+	dTN		+	-	+	Homozygous
Kodiak x Baja	PS17-117-1	NL-8	VN	VN	VN+	dTN	dTN		+	-	+	Homozygous
Kodiak x Baja	PS17-117-1	NL-8	VN	VN	dTN	dTN	dTN		+	-	+	Homozygous
Kodiak x Baja	PS17-117-1	NL-8	VN	VN	dTN	dTN	dTN		+	-	+	Homozygous
Kodiak x Baja	PS17-117-1	NL-8	VN	VN	VN+	dTN	dTN		+	-	+	Homozygous
Kodiak x Baja	PS17-117-1	NL-8	VN	VN	dTN	dTN	dTN		+	-	+	Homozygous
Kodiak x Baja	PS17-117-1	NL-8	VN	VN	dTN	dTN	dTN		+	-	+	Homozygous
Kodiak x Baja	PS17-117-1	NL-8	VN	VN	VN+	dTN	dTN		+	-	+	Homozygous
Kodiak x Baja	PS17-117-1	NL-8	VN	VN	VN+	dTN	dTN		+	-	+	Homozygous
Kodiak x Baja	PS17-117-1	NL-8	VN	VN	VN	VN	VN+	black stem	+	-	+	Homozygous
Kodiak x Baja	PS17-117-1	NL-8	VN	VN	VN	VN+	dTN		+	-	+	Homozygous
Kodiak x Baja	PS17-117-1	NL-8	VN	VN	VN	VN+	dTN		+	-	+	Homozygous
Kodiak x Baja	PS17-117-1	NL-8	VN	VN	VN	VN	VN+	black stem	+	-	+	Homozygous
Kodiak x Baja	PS17-117-4	NL-8	VN	VN	VN	VN	VN		+	+	+	Homozygous
Kodiak x Baja	PS17-117-4	NL-8	VN	VN	VN	VN	VN		+	+	+	Homozygous
Kodiak x Baja	PS17-117-4	NL-8	VN	VN	VN	VN	VN		+	+	+	Homozygous
Kodiak x Baja	PS17-117-4	NL-8	VN	VN	VN	VN	VN		+	+	+	Homozygous
Kodiak x Baja	PS17-117-4	NL-8	VN	VN	VN	VN	VN		+	+	+	Homozygous
Kodiak x Baja	PS17-117-4	NL-8	VN	VN	VN	VN	VN		+	+	+	Homozygous
Kodiak x Baja	PS17-117-4	NL-8	VN	VN	VN	VN	VN		+	+	+	Homozygous
Kodiak x Baja	PS17-117-4	NL-8	VN	VN	VN	VN	VN		+	+	+	Homozygous
Kodiak x Baja	PS17-117-4	NL-8	VN	VN	VN	VN	VN		+	+	+	Homozygous
Kodiak x Baja	PS17-117-4	NL-8	VN	VN	VN	VN	VN		+	+	+	Homozygous
Kodiak x Baja	PS17-117-4	NL-8	VN	VN	VN	VN	VN		+	+	+	Homozygous
Kodiak x Baja	PS17-117-4	NL-8	VN	VN	VN	VN	VN		+	+	+	Homozygous
Kodiak x Baja	PS17-117-4	NL-8	VN	VN	VN	VN	VN		+	+	+	Homozygous
Kodiak x Baja	PS17-117-4	NL-8	VN	VN	VN	VN	VN		+	+	+	Homozygous
Kodiak x Baja	PS17-117-4	NL-8	VN	VN	VN	VN	VN		+	+	+	Homozygous
Kodiak x Baja	PS17-117-4	NL-8	VN	VN	VN	VN	VN		+	+	+	Homozygous
Kodiak x Baja	PS17-117-4	NL-8	VN	VN	VN	VN	VN		+	+	+	Homozygous
Kodiak x Baja	PS17-117-4	NL-8	VN	VN	VN	VN	VN		+	+	+	Homozygous
Kodiak x Baja	PS17-117-4	NL-8	VN	VN	VN	VN	VN		+	+	+	Homozygous
Kodiak x Baja	PS17-117-4	NL-8	VN	VN	VN	VN	VN		+	+	+	Homozygous
Kodiak x Baja	PS17-117-4	NL-8	VN	VN	VN	VN	VN		+	+	+	Homozygous
Kodiak x Baja	PS17-117-5	NL-8	VN	VN	VN+	dTN	dTN		+	-	+	Heterozygous
Kodiak x Baja	PS17-117-5	NL-8	VN	VN	VN+	dTN	dTN		+	-	+	Heterozygous
Kodiak x Baja	PS17-117-5	NL-8	VN	VN	VN	VN	VN		+	+	+	Heterozygous
Kodiak x Baja	PS17-117-5	NL-8	VN	VN	VN	VN	VN		+	H	+	Heterozygous (1)
Kodiak x Baja	PS17-117-5	NL-8	VN	VN	VN	VN	VN		+	+	+	Heterozygous
Kodiak x Baja	PS17-117-5	NL-8	VN	VN	dTN	dTN	dTN		+	-	+	Heterozygous
Kodiak x Baja	PS17-117-5	NL-8	VN	VN	VN+	dTN	dTN		+	-	+	Heterozygous
Kodiak x Baja	PS17-117-5	NL-8	VN	VN	VN	VN	VN		+	+	+	Heterozygous
Kodiak x Baja	PS17-117-5	NL-8	VN	VN	VN	VN	VN		+	+	+	Heterozygous
Kodiak x Baja	PS17-117-5	NL-8	VN	VN	VN	VN	VN		+	H	+	Heterozygous (1)
Kodiak x Baja	PS17-117-5	NL-8	VN	VN	VN	VN	VN		+	H	+	Heterozygous (1)
Kodiak x Baja	PS17-117-5	NL-8	VN	VN	VN	VN	VN		+	H	+	Heterozygous (1)
Kodiak x Baja	PS17-117-5	NL-8	VN	VN	VN	VN	VN		+	H	+	Heterozygous (1)
Kodiak x Baja	PS17-117-5	NL-8	VN	VN	dTN	dTN	dTN		+	-	+	Heterozygous
Kodiak x Baja	PS17-117-5	NL-8	VN	VN	VN	VN	VN		+	H	+	Heterozygous (1)
Kodiak x Baja	PS17-117-5	NL-8	VN	VN	VN	VN	VN		+	+	+	Heterozygous
Kodiak x Baja	PS17-117-5	NL-8	VN	VN	VN	VN	VN		+	H	+	Heterozygous (1)
Kodiak x Baja	PS17-117-5	NL-8	VN	VN	VN	VN	VN		+	H	+	Heterozygous (1)
Kodiak x Baja	PS17-117-5	NL-8	VN	VN	dTN	dTN	dTN		+	-	+	Heterozygous
Kodiak x Baja	PS17-117-5	NL-8	VN	VN	VN	VN	VN		+	+	+	Heterozygous
Kodiak x Baja	PS17-117-5	NL-8	VN	VN	VN	VN	VN		+	H	+	Heterozygous (1)
Kodiak x PT9-5-6	PS17-118-1	NL-8	VN	VN	VN	VN	VN		+	+	-	Homozygous
Kodiak x PT9-5-6	PS17-118-1	NL-8	VN	VN	VN	VN	VN		+	+	-	Homozygous
Kodiak x PT9-5-6	PS17-118-1	NL-8	VN	VN	VN	VN	VN		+	+	-	Homozygous
Kodiak x PT9-5-6	PS17-118-1	NL-8	VN	VN	VN	VN	VN		+	+	-	Homozygous
Kodiak x PT9-5-6	PS17-118-1	NL-8	VN	VN	VN	VN	VN		+	+	-	Homozygous
Kodiak x PT9-5-6	PS17-118-1	NL-8	VN	VN	VN	VN	VN		+	+	-	Homozygous
Kodiak x PT9-5-6	PS17-118-1	NL-8	VN	VN	VN	VN	VN		+	+	-	Homozygous
Kodiak x PT9-5-6	PS17-118-1	NL-8	VN	VN	VN	VN	VN		+	+	-	Homozygous
Kodiak x PT9-5-6	PS17-118-1	NL-8	VN	VN	VN	VN	VN		+	+	-	Homozygous
Kodiak x PT9-5-6	PS17-118-1	NL-8	VN	VN	VN	VN	VN		+	+	-	Homozygous
Kodiak x PT9-5-6	PS17-118-1	NL-8	VN	VN	VN	VN	VN		+	+	-	Homozygous
Kodiak x PT9-5-6	PS17-118-1	NL-8	VN	VN	VN	VN	VN		+	+	-	Homozygous
Kodiak x PT9-5-6	PS17-118-1	NL-8	VN	VN	VN	VN	VN		+	+	-	Homozygous
Kodiak x PT9-5-6	PS17-118-1	NL-8	VN	VN	VN	VN	VN		+	+	-	Homozygous
Kodiak x PT9-5-6	PS17-118-1	NL-8	VN	VN	VN	VN	VN		+	+	-	Homozygous
Kodiak x PT9-5-6	PS17-118-1	NL-8	VN	VN	VN	VN	VN		+	+	-	Homozygous
Kodiak x PT9-5-6	PS17-118-1	NL-8	VN	VN	VN	VN	VN		+	+	-	Homozygous
Kodiak x PT9-5-6	PS17-118-1	NL-8	VN	VN	VN	VN	VN		+	+	-	Homozygous
Kodiak x PT9-5-6	PS17-118-1	NL-8	VN	VN	VN	VN	VN		+	+	-	Homozygous
Kodiak x PT9-5-6	PS17-118-1	NL-8	VN	VN	VN	VN	VN		+	+	-	Homozygous
Kodiak x PT9-5-6	PS17-118-1	NL-8	VN	VN	VN	VN	VN		+	+	-	Homozygous
Kodiak x PT9-5-6	PS17-118-4	NL-8	VN	VN	VN	VN+	dTN		+	-	+	Heterozygous
Kodiak x PT9-5-6	PS17-118-4	NL-8	VN	VN	VN	VN	VN		+	+	+	Heterozygous
Kodiak x PT9-5-6	PS17-118-4	NL-8	VN	VN	VN	VN	VN		+	+	+	Heterozygous
Kodiak x PT9-5-6	PS17-118-4	NL-8	VN	VN	VN+	dTN	dTN		+	-	+	Heterozygous
Kodiak x PT9-5-6	PS17-118-4	NL-8	VN	VN	VN	VN	VN		+	H	+	Heterozygous (1)
Kodiak x PT9-5-6	PS17-118-4	NL-8	VN	VN	VN	VN	VN		+	+	+	Heterozygous
Kodiak x PT9-5-6	PS17-118-4	NL-8	VN	VN	VN	VN	VN		+	H	+	Heterozygous (1)
Kodiak x PT9-5-6	PS17-118-4	NL-8	VN	VN	VN	VN	VN		+	H	+	Heterozygous (1)
Kodiak x PT9-5-6	PS17-118-4	NL-8	VN	VN	VN	VN	VN		+	+	+	Heterozygous
Kodiak x PT9-5-6	PS17-118-4	NL-8	VN	VN	VN	VN	VN		+	H	+	Heterozygous (1)
Kodiak x PT9-5-6	PS17-118-4	NL-8	VN	VN	dTN	dTN	dTN		+	-	+	Heterozygous
Kodiak x PT9-5-6	PS17-118-4	NL-8	VN	VN	dTN	dTN	dTN		+	-	+	Heterozygous
Kodiak x PT9-5-6	PS17-118-4	NL-8	VN	VN	dTN	dTN	dTN		+	-	+	Heterozygous
Kodiak x PT9-5-6	PS17-118-4	NL-8	VN	VN	VN	VN	VN		+	H	+	Heterozygous (1)
Kodiak x PT9-5-6	PS17-118-4	NL-8	VN	VN	VN	VN	VN		+	H	+	Heterozygous (1)
Kodiak x PT9-5-6	PS17-118-4	NL-8	VN	VN	VN	VN	VN		+	H	+	Heterozygous (1)
Kodiak x PT9-5-6	PS17-118-4	NL-8	VN	VN	VN	VN	VN		+	H	+	Heterozygous (1)
Kodiak x PT9-5-6	PS17-118-4	NL-8	VN	VN	VN	VN	VN		+	H	+	Heterozygous (1)
Kodiak x PT9-5-6	PS17-118-4	NL-8	VN	VN	VN	VN	VN		+	+	+	Heterozygous
Kodiak x PT9-5-6	PS17-118-4	NL-8	VN	VN	VN	VN	VN		+	H	+	Heterozygous (1)
Kodiak x PT9-5-6	PS17-118-7	NL-8	TN	TN	TN	TN	TN		+	-	-	Heterozygous
Kodiak x PT9-5-6	PS17-118-7	NL-8	TN	TN	TN	TN	TN		+	-	-	Heterozygous
Kodiak x PT9-5-6	PS17-118-7	NL-8	VN	VN	VN	VN	VN		+	H	-	Heterozygous (1)
Kodiak x PT9-5-6	PS17-118-7	NL-8	TN	TN	TN	TN	TN		+	-	-	Heterozygous
Kodiak x PT9-5-6	PS17-118-7	NL-8	VN	VN	VN	VN	VN		+	+	-	Heterozygous
Kodiak x PT9-5-6	PS17-118-7	NL-8	VN	VN	VN	VN	VN		+	H	-	Heterozygous (1)
Kodiak x PT9-5-6	PS17-118-7	NL-8	VN	VN	VN	VN	VN		+	H	-	Heterozygous (1)
Kodiak x PT9-5-6	PS17-118-7	NL-8	TN	TN	TN	TN	TN		+	-	-	Heterozygous
Kodiak x PT9-5-6	PS17-118-7	NL-8	VN	VN	VN	VN	VN		+	H	-	Heterozygous (1)
Kodiak x PT9-5-6	PS17-118-7	NL-8	VN	VN	VN	VN	VN		+	+	-	Heterozygous
Kodiak x PT9-5-6	PS17-118-7	NL-8	VN	VN	VN	VN	VN		+	H	-	Heterozygous (1)
Kodiak x PT9-5-6	PS17-118-7	NL-8	VN	VN	VN	VN	VN		+	+	-	Heterozygous
Kodiak x PT9-5-6	PS17-118-7	NL-8	VN	VN	VN	VN	VN		+	+	-	Heterozygous
Kodiak x PT9-5-6	PS17-118-7	NL-8	VN	VN	VN	VN	VN		+	+	-	Heterozygous
Kodiak x PT9-5-6	PS17-118-7	NL-8	VN	VN	VN	VN	VN		+	H	-	Heterozygous (1)
Kodiak x PT9-5-6	PS17-118-7	NL-8	VN	VN	VN	VN	VN		+	H	-	Heterozygous (1)
Kodiak x PT9-5-6	PS17-118-7	NL-8	TN	TN	TN	TN	TN		+	-	-	Heterozygous
Kodiak x PT9-5-6	PS17-118-7	NL-8	VN	VN	VN	VN	VN		+	H	-	Heterozygous (1)
Kodiak x PT9-5-6	PS17-118-7	NL-8	VN	VN	VN	VN	VN		+	+	-	Heterozygous
Kodiak x PT9-5-6	PS17-118-7	NL-8	VN	VN	VN	VN	VN		+	+	-	Heterozygous
Kodiak x PT9-5-6	PS17-118-7	NL-8	VN	VN	VN	VN	VN		+	+	-	Heterozygous
Kodiak x PT9-5-6	PS17-118-13	NL-8	VN	VN	VN	VN	VN		+	+	+	Homozygous
Kodiak x PT9-5-6	PS17-118-13	NL-8	VN	VN	VN	VN	VN		+	+	+	Homozygous
Kodiak x PT9-5-6	PS17-118-13	NL-8	VN	VN	VN	VN	VN		+	+	+	Homozygous
Kodiak x PT9-5-6	PS17-118-13	NL-8	VN	VN	VN	VN	VN		+	+	+	Homozygous
Kodiak x PT9-5-6	PS17-118-13	NL-8	VN	VN	VN	VN	VN		+	+	+	Homozygous
Kodiak x PT9-5-6	PS17-118-13	NL-8	VN	VN	VN	VN	VN		+	+	+	Homozygous
Kodiak x PT9-5-6	PS17-118-13	NL-8	VN	VN	VN	VN	VN		+	+	+	Homozygous
Kodiak x PT9-5-6	PS17-118-13	NL-8	VN	VN	VN	VN	VN		+	+	+	Homozygous
Kodiak x PT9-5-6	PS17-118-13	NL-8	VN	VN	VN	VN	VN		+	+	+	Homozygous
Kodiak x PT9-5-6	PS17-118-13	NL-8	VN	VN	VN	VN	VN		+	+	+	Homozygous
Kodiak x PT9-5-6	PS17-118-13	NL-8	VN	VN	VN	VN	VN		+	+	+	Homozygous
Kodiak x PT9-5-6	PS17-118-13	NL-8	VN	VN	VN	VN	VN		+	+	+	Homozygous
Kodiak x PT9-5-6	PS17-118-13	NL-8	VN	VN	VN	VN	VN		+	+	+	Homozygous
Kodiak x PT9-5-6	PS17-118-13	NL-8	VN	VN	VN	VN	VN		+	+	+	Homozygous
Kodiak x PT9-5-6	PS17-118-13	NL-8	VN	VN	VN	VN	VN		+	+	+	Homozygous
Kodiak x PT9-5-6	PS17-118-13	NL-8	VN	VN	VN	VN	VN		+	+	+	Homozygous
Kodiak x PT9-5-6	PS17-118-13	NL-8	VN	VN	VN	VN	VN		+	+	+	Homozygous
Kodiak x PT9-5-6	PS17-118-13	NL-8	VN	VN	VN	VN	VN		+	+	+	Homozygous
Kodiak x PT9-5-6	PS17-118-13	NL-8	VN	VN	VN	VN	VN		+	+	+	Homozygous
Kodiak x PT9-5-6	PS17-118-13	NL-8	VN	VN	VN	VN	VN		+	+	+	Homozygous
Kodiak x PT9-5-6	PS17-118-20	NL-8	TN	TN	TN	TN	TN		+	-	H	Heterozygous (1)
Kodiak x PT9-5-6	PS17-118-20	NL-8	TN	TN	TN	TN	TN		+	-	H	Heterozygous (1)
Kodiak x PT9-5-6	PS17-118-20	NL-8	TN	TN	TN	TN	TN		+	-	H	Heterozygous (1)
Kodiak x PT9-5-6	PS17-118-20	NL-8	TN	TN	TN	TN	TN		+	-	-	Heterozygous
Kodiak x PT9-5-6	PS17-118-20	NL-8	TN	TN	TN	TN	TN		+	-	-	Heterozygous
Kodiak x PT9-5-6	PS17-118-20	NL-8	TN	TN	TN	TN	TN		+	-	H	Heterozygous (1)
Kodiak x PT9-5-6	PS17-118-20	NL-8	TN	TN	TN	TN	TN		+	-	H	Heterozygous (1)
Kodiak x PT9-5-6	PS17-118-20	NL-8	TN	TN	TN	TN	TN		+	-	H	Heterozygous (1)
Kodiak x PT9-5-6	PS17-118-20	NL-8	TN	TN	TN	TN	TN		+	-	H	Heterozygous (1)
Kodiak x PT9-5-6	PS17-118-20	NL-8	VN	VN	VN+	dTN	dTN		+	-	+	Heterozygous
Kodiak x PT9-5-6	PS17-118-20	NL-8	TN	TN	TN	TN	TN		+	-	-	Heterozygous
Kodiak x PT9-5-6	PS17-118-20	NL-8	TN	TN	TN	TN	TN		+	-	H	Heterozygous (1)
Kodiak x PT9-5-6	PS17-118-20	NL-8	TN	TN	TN	TN	TN		+	-	H	Heterozygous (1)
Kodiak x PT9-5-6	PS17-118-20	NL-8	TN	TN	TN	TN	TN		+	-	H	Heterozygous (1)
Kodiak x PT9-5-6	PS17-118-20	NL-8	VN	VN	VN	VN+	dTN		+	-	+	Heterozygous
Kodiak x PT9-5-6	PS17-118-20	NL-8	TN	TN	TN	TN	TN		+	-	H	Heterozygous (1)
Kodiak x PT9-5-6	PS17-118-20	NL-8	VN	VN	dTN	dTN	dTN		+	-	+	Heterozygous
Kodiak x PT9-5-6	PS17-118-20	NL-8	TN	TN	TN	TN	TN		+	-	H	Heterozygous (1)
Kodiak x PT9-5-6	PS17-118-20	NL-8	TN	TN	TN	TN	TN		+	-	-	Heterozygous
Kodiak x PT9-5-6	PS17-118-20	NL-8	TN	TN	TN	TN	TN		+	-	-	Heterozygous
Kodiak x PT9-5-6	PS17-118-20	NL-8	TN	TN	TN	TN	TN		+	-	H	Heterozygous (1)
Kodiak x PT9-5-6	PS17-118-26	NL-8	VN	VN	VN	VN	VN+	black stem	+	-	+	Homozygous
Kodiak x PT9-5-6	PS17-118-26	NL-8	VN	VN	VN+	dTN	dTN		+	-	+	Homozygous
Kodiak x PT9-5-6	PS17-118-26	NL-8	VN	VN	VN+	dTN	dTN		+	-	+	Homozygous
Kodiak x PT9-5-6	PS17-118-26	NL-8	VN	VN	dTN	dTN	dTN		+	-	+	Homozygous
Kodiak x PT9-5-6	PS17-118-26	NL-8	VN	VN	dTN	dTN	dTN		+	-	+	Homozygous
Kodiak x PT9-5-6	PS17-118-26	NL-8	VN	VN	VN	VN	VN+	black stem	+	-	+	Homozygous
Kodiak x PT9-5-6	PS17-118-26	NL-8	VN	VN	VN	VN+	dTN		+	-	+	Homozygous
Kodiak x PT9-5-6	PS17-118-26	NL-8	VN	VN	VN	VN+	dTN		+	-	+	Homozygous
Kodiak x PT9-5-6	PS17-118-26	NL-8	VN	VN	VN	VN+	dTN		+	-	+	Homozygous
Kodiak x PT9-5-6	PS17-118-26	NL-8	VN	VN	VN	VN+	dTN		+	-	+	Homozygous
Kodiak x PT9-5-6	PS17-118-26	NL-8	VN	VN	VN	VN	VN+	black stem	+	-	+	Homozygous
Kodiak x PT9-5-6	PS17-118-26	NL-8	VN	VN	VN	VN+	dTN		+	-	+	Homozygous
Kodiak x PT9-5-6	PS17-118-26	NL-8	VN	VN	VN+	dTN	dTN		+	-	+	Homozygous
Kodiak x PT9-5-6	PS17-118-26	NL-8	VN	VN	VN+	dTN	dTN		+	-	+	Homozygous
Kodiak x PT9-5-6	PS17-118-26	NL-8	VN	VN	VN+	dTN	dTN		+	-	+	Homozygous
Kodiak x PT9-5-6	PS17-118-26	NL-8	VN	VN	VN	VN	VN+	black stem	+	-	+	Homozygous
Kodiak x PT9-5-6	PS17-118-26	NL-8	VN	VN	VN	VN	VN+	black stem	+	-	+	Homozygous
Lariat x Kodiak	PS17-119-1	NL-8	VN	VN	VN	VN+	dTN		+	-	+	Homozygous
Lariat x Kodiak	PS17-119-1	NL-8	VN	VN	VN	VN+	dTN		+	-	+	Homozygous
Lariat x Kodiak	PS17-119-1	NL-8	VN	VN	VN	VN	VN+	black stem	+	-	+	Homozygous
Lariat x Kodiak	PS17-119-1	NL-8	VN	VN	VN	VN	VN+	black stem	+	-	+	Homozygous
Lariat x Kodiak	PS17-119-1	NL-8	VN	VN	VN	VN	VN+	black stem	+	-	+	Homozygous
Lariat x Kodiak	PS17-119-1	NL-8	VN	VN	VN+	dTN	dTN		+	-	+	Homozygous
Lariat x Kodiak	PS17-119-1	NL-8	VN	VN	VN+	dTN	dTN		+	-	+	Homozygous
Lariat x Kodiak	PS17-119-1	NL-8	VN	VN	VN	VN+	dTN		+	-	+	Homozygous
Lariat x Kodiak	PS17-119-1	NL-8	VN	VN	dTN	dTN	dTN		+	-	+	Homozygous
Lariat x Kodiak	PS17-119-1	NL-8	VN	VN	VN	VN	VN+	black stem	+	-	+	Homozygous
Lariat x Kodiak	PS17-119-1	NL-8	VN	VN	VN	VN+	dTN		+	-	+	Homozygous
Lariat x Kodiak	PS17-119-1	NL-8	VN	VN	VN	VN	VN+	black stem	+	-	+	Homozygous
Lariat x Kodiak	PS17-119-1	NL-8	VN	VN	VN	VN+	dTN		+	-	+	Homozygous
Lariat x Kodiak	PS17-119-1	NL-8	VN	VN	VN	VN	VN+	black stem	+	-	+	Homozygous
Lariat x Kodiak	PS17-119-1	NL-8	VN	VN	VN+	dTN	dTN		+	-	+	Homozygous
Lariat x Kodiak	PS17-119-1	NL-8	VN	VN	VN+	dTN	dTN		+	-	+	Homozygous
Lariat x Kodiak	PS17-119-1	NL-8	VN	VN	VN	VN	VN+	black stem	+	-	+	Homozygous
Lariat x Kodiak	PS17-119-1	NL-8	VN	VN	VN	VN	VN+	black stem	+	-	+	Homozygous
Lariat x Kodiak	PS17-119-1	NL-8	VN	VN	VN	VN	VN+	black stem	+	-	+	Homozygous
Lariat x Kodiak	PS17-119-1	NL-8	VN	VN	VN	VN+	dTN		+	-	+	Homozygous
Lariat x Kodiak	PS17-119-1	NL-8	VN	VN	VN	VN	VN+	black stem	+	-	+	Homozygous
Lariat x Kodiak	PS17-119-2	NL-8	VN	VN	VN	VN	VN		+	+	+	Homozygous
Lariat x Kodiak	PS17-119-2	NL-8	VN	VN	VN	VN	VN		+	+	+	Homozygous
Lariat x Kodiak	PS17-119-2	NL-8	VN	VN	VN	VN	VN		+	+	+	Homozygous
Lariat x Kodiak	PS17-119-2	NL-8	VN	VN	VN	VN	VN		+	+	+	Homozygous
Lariat x Kodiak	PS17-119-2	NL-8	VN	VN	VN	VN	VN		+	+	+	Homozygous
Lariat x Kodiak	PS17-119-2	NL-8	VN	VN	VN	VN	VN		+	+	+	Homozygous
Lariat x Kodiak	PS17-119-2	NL-8	VN	VN	VN	VN	VN		+	+	+	Homozygous
Lariat x Kodiak	PS17-119-2	NL-8	VN	VN	VN	VN	VN		+	+	+	Homozygous
Lariat x Kodiak	PS17-119-2	NL-8	VN	VN	VN	VN	VN		+	+	+	Homozygous
Lariat x Kodiak	PS17-119-2	NL-8	VN	VN	VN	VN	VN		+	+	+	Homozygous
Lariat x Kodiak	PS17-119-2	NL-8	VN	VN	VN	VN	VN		+	+	+	Homozygous
Lariat x Kodiak	PS17-119-2	NL-8	VN	VN	VN	VN	VN		+	+	+	Homozygous
Lariat x Kodiak	PS17-119-2	NL-8	VN	VN	VN	VN	VN		+	+	+	Homozygous
Lariat x Kodiak	PS17-119-2	NL-8	VN	VN	VN	VN	VN		+	+	+	Homozygous
Lariat x Kodiak	PS17-119-2	NL-8	VN	VN	VN	VN	VN		+	+	+	Homozygous
Lariat x Kodiak	PS17-119-2	NL-8	VN	VN	VN	VN	VN		+	+	+	Homozygous
Lariat x Kodiak	PS17-119-2	NL-8	VN	VN	VN	VN	VN		+	+	+	Homozygous
Lariat x Kodiak	PS17-119-2	NL-8	VN	VN	VN	VN	VN		+	+	+	Homozygous
Lariat x Kodiak	PS17-119-2	NL-8	VN	VN	VN	VN	VN		+	+	+	Homozygous
Lariat x Kodiak	PS17-119-2	NL-8	VN	VN	VN	VN	VN		+	+	+	Homozygous
Lariat x Kodiak	PS17-119-2	NL-8	VN	VN	VN	VN	VN		+	+	+	Homozygous
Lariat x Kodiak	PS17-119-3	NL-8	VN	VN	VN	VN	VN		+	+	+	Heterozygous
Lariat x Kodiak	PS17-119-3	NL-8	VN	VN	dTN	dTN	dTN		+	-	+	Heterozygous
Lariat x Kodiak	PS17-119-3	NL-8	VN	VN	VN	VN	VN		+	+	+	Heterozygous
Lariat x Kodiak	PS17-119-3	NL-8	VN	VN	VN+	dTN	dTN		+	-	+	Heterozygous
Lariat x Kodiak	PS17-119-3	NL-8	VN	VN	dTN	dTN	dTN		+	-	+	Heterozygous
Lariat x Kodiak	PS17-119-3	NL-8	VN	VN	VN	VN	VN+	black stem	+	-	+	Heterozygous
Lariat x Kodiak	PS17-119-3	NL-8	VN	VN	VN	VN	VN		+	H	+	Heterozygous (1)
Lariat x Kodiak	PS17-119-3	NL-8	VN	VN	dTN	dTN	dTN		+	-	+	Heterozygous
Lariat x Kodiak	PS17-119-3	NL-8	VN	VN	VN	VN+	dTN		+	-	+	Heterozygous
Lariat x Kodiak	PS17-119-3	NL-8	VN	VN	VN	VN+	dTN		+	-	+	Heterozygous
Lariat x Kodiak	PS17-119-3	NL-8	VN	VN	VN	VN+	dTN		+	-	+	Heterozygous
Lariat x Kodiak	PS17-119-3	NL-8	VN	VN	VN	VN	VN		+	H	+	Heterozygous (1)
Lariat x Kodiak	PS17-119-3	NL-8	VN	VN	VN	VN+	dTN		+	-	+	Heterozygous
Lariat x Kodiak	PS17-119-3	NL-8	VN	VN	VN	VN	VN		+	H	+	Heterozygous (1)
Lariat x Kodiak	PS17-119-3	NL-8	VN	VN	VN	VN	VN		+	H	+	Heterozygous (1)
Lariat x Kodiak	PS17-119-3	NL-8	VN	VN	VN	VN	VN		+	H	+	Heterozygous (1)
Lariat x Kodiak	PS17-119-3	NL-8	VN	VN	VN	VN	VN+		+	-	+	Heterozygous
Lariat x Kodiak	PS17-119-3	NL-8	VN	VN	dTN	dTN	dTN		+	-	+	Heterozygous
Lariat x Kodiak	PS17-119-3	NL-8	VN	VN	VN	VN	VN		+	H	+	Heterozygous (1)
Lariat x Kodiak	PS17-119-3	NL-8	VN	VN	VN	VN	VN		+	H	+	Heterozygous (1)
Powderhorn x Beryl	PS17-177-1	NL-8	VN	VN	VN	VN	VN		+	+	H	Heterozygous (1)
Powderhorn x Beryl	PS17-177-1	NL-8	VN	VN	VN	VN	VN		+	+	H	Heterozygous (1)
Powderhorn x Beryl	PS17-177-1	NL-8	VN	VN	VN	VN	VN		+	+	H	Heterozygous (1)
Powderhorn x Beryl	PS17-177-1	NL-8	VN	VN	VN	VN	VN		+	+	+	Heterozygous
Powderhorn x Beryl	PS17-177-1	NL-8	VN	VN	VN	VN	VN		+	+	-	Heterozygous
Powderhorn x Beryl	PS17-177-1	NL-8	VN	VN	VN	VN	VN		+	+	H	Heterozygous (1)
Powderhorn x Beryl	PS17-177-1	NL-8	VN	VN	VN	VN	VN		+	+	H	Heterozygous (1)
Powderhorn x Beryl	PS17-177-1	NL-8	VN	VN	VN	VN	VN		+	+	H	Heterozygous (1)
Powderhorn x Beryl	PS17-177-1	NL-8	VN	VN	VN	VN	VN		+	+	-	Heterozygous
Powderhorn x Beryl	PS17-177-1	NL-8	VN	VN	VN	VN	VN		+	+	-	Heterozygous
Powderhorn x Beryl	PS17-177-1	NL-8	VN	VN	VN	VN	VN		+	+	H	Heterozygous (1)
Powderhorn x Beryl	PS17-177-1	NL-8	VN	VN	VN	VN	VN		+	+	+	Heterozygous
Powderhorn x Beryl	PS17-177-1	NL-8	VN	VN	VN	VN	VN		+	+	+	Heterozygous
Powderhorn x Beryl	PS17-177-1	NL-8	VN	VN	VN	VN	VN		+	+	-	Heterozygous
Powderhorn x Beryl	PS17-177-1	NL-8	VN	VN	VN	VN	VN		+	+	+	Heterozygous
Powderhorn x Beryl	PS17-177-1	NL-8	VN	VN	VN	VN	VN		+	+	+	Heterozygous
Powderhorn x Beryl	PS17-177-1	NL-8	VN	VN	VN	VN	VN		+	+	+	Heterozygous
Powderhorn x Beryl	PS17-177-1	NL-8	VN	VN	VN	VN	VN		+	+	H	Heterozygous (1)
Powderhorn x Beryl	PS17-177-1	NL-8	VN	VN	VN	VN	VN		+	+	H	Heterozygous (1)
Powderhorn x Beryl	PS17-177-1	NL-8	VN	VN	VN	VN	VN		+	+	+	Homozygous
Powderhorn x Beryl	PS17-177-3	NL-8	VN	VN	VN	VN	VN		+	+	+	Homozygous
Powderhorn x Beryl	PS17-177-3	NL-8	VN	VN	VN	VN	VN		+	+	+	Homozygous
Powderhorn x Beryl	PS17-177-3	NL-8	VN	VN	VN	VN	VN		+	+	+	Homozygous
Powderhorn x Beryl	PS17-177-3	NL-8	VN	VN	VN	VN	VN		+	+	+	Homozygous
Powderhorn x Beryl	PS17-177-3	NL-8	VN	VN	VN	VN	VN		+	+	+	Homozygous
Powderhorn x Beryl	PS17-177-3	NL-8	VN	VN	VN	VN	VN		+	+	+	Homozygous
Powderhorn x Beryl	PS17-177-3	NL-8	VN	VN	VN	VN	VN		+	+	+	Homozygous
Powderhorn x Beryl	PS17-177-3	NL-8	VN	VN	VN	VN	VN		+	+	+	Homozygous
Powderhorn x Beryl	PS17-177-3	NL-8	VN	VN	VN	VN	VN		+	+	+	Homozygous
Powderhorn x Beryl	PS17-177-3	NL-8	VN	VN	VN	VN	VN		+	+	+	Homozygous
Powderhorn x Beryl	PS17-177-3	NL-8	VN	VN	VN	VN	VN		+	+	+	Homozygous
Powderhorn x Beryl	PS17-177-3	NL-8	VN	VN	VN	VN	VN		+	+	+	Homozygous
Powderhorn x Beryl	PS17-177-3	NL-8	VN	VN	VN	VN	VN		+	+	+	Homozygous
Powderhorn x Beryl	PS17-177-3	NL-8	VN	VN	VN	VN	VN		+	+	+	Homozygous
Powderhorn x Beryl	PS17-177-3	NL-8	VN	VN	VN	VN	VN		+	+	+	Homozygous
Powderhorn x Beryl	PS17-177-3	NL-8	VN	VN	VN	VN	VN		+	+	+	Homozygous
Powderhorn x Beryl	PS17-177-3	NL-8	VN	VN	VN	VN	VN		+	+	+	Homozygous
Powderhorn x Beryl	PS17-177-3	NL-8	VN	VN	VN	VN	VN		+	+	+	Homozygous
Powderhorn x Beryl	PS17-177-3	NL-8	VN	VN	VN	VN	VN		+	+	+	Homozygous
Powderhorn x Beryl	PS17-177-3	NL-8	VN	VN	VN	VN	VN		+	+	+	Homozygous
Powderhorn x Beryl	PS17-177-3	NL-8	VN	VN	VN	VN	VN		+	+	+	Homozygous
Powderhorn x Beryl	PS17-177-14	NL-8	VN	VN	VN	VN	VN		+	+	-	Homozygous
Powderhorn x Beryl	PS17-177-14	NL-8	VN	VN	VN	VN	VN		+	+	-	Homozygous
Powderhorn x Beryl	PS17-177-14	NL-8	VN	VN	VN	VN	VN		+	+	-	Homozygous
Powderhorn x Beryl	PS17-177-14	NL-8	VN	VN	VN	VN	VN		+	+	-	Homozygous
Powderhorn x Beryl	PS17-177-14	NL-8	VN	VN	VN	VN	VN		+	+	-	Homozygous
Powderhorn x Beryl	PS17-177-14	NL-8	VN	VN	VN	VN	VN		+	+	-	Homozygous
Powderhorn x Beryl	PS17-177-14	NL-8	VN	VN	VN	VN	VN		+	+	-	Homozygous
Powderhorn x Beryl	PS17-177-14	NL-8	VN	VN	VN	VN	VN		+	+	-	Homozygous
Powderhorn x Beryl	PS17-177-14	NL-8	VN	VN	VN	VN	VN		+	+	-	Homozygous
Powderhorn x Beryl	PS17-177-14	NL-8	VN	VN	VN	VN	VN		+	+	-	Homozygous
Powderhorn x Beryl	PS17-177-14	NL-8	VN	VN	VN	VN	VN		+	+	-	Homozygous
Powderhorn x Beryl	PS17-177-14	NL-8	VN	VN	VN	VN	VN		+	+	-	Homozygous
Powderhorn x Beryl	PS17-177-14	NL-8	VN	VN	VN	VN	VN		+	+	-	Homozygous
Powderhorn x Beryl	PS17-177-14	NL-8	VN	VN	VN	VN	VN		+	+	-	Homozygous
Powderhorn x Beryl	PS17-177-14	NL-8	VN	VN	VN	VN	VN		+	+	-	Homozygous
Powderhorn x Beryl	PS17-177-14	NL-8	VN	VN	VN	VN	VN		+	+	-	Homozygous
Powderhorn x Beryl	PS17-177-14	NL-8	VN	VN	VN	VN	VN		+	+	-	Homozygous
Powderhorn x Beryl	PS17-177-14	NL-8	VN	VN	VN	VN	VN		+	+	-	Homozygous
Powderhorn x Beryl	PS17-177-14	NL-8	VN	VN	VN	VN	VN		+	+	-	Homozygous
Powderhorn x Beryl	PS17-177-14	NL-8	VN	VN	VN	VN	VN		+	+	-	Homozygous
Powderhorn x Beryl	PS17-177-14	NL-8	VN	VN	VN	VN	VN		+	+	-	Homozygous
Powderhorn x USPT-CBB-1	PS17-181-1	NL-8	VN	VN	VN	VN	VN		+	H	-	Heterozygous (1)
Powderhorn x USPT-CBB-1	PS17-181-1	NL-8	VN	VN	VN	VN	VN		+	H	H	Heterozygous (2)
Powderhorn x USPT-CBB-1	PS17-181-1	NL-8	VN	dTN	dTN	dTN	dTN		+	-	+	Heterozygous
Powderhorn x USPT-CBB-1	PS17-181-1	NL-8	VN	VN	VN	VN	VN		+	H	H	Heterozygous (2)
Powderhorn x USPT-CBB-1	PS17-181-1	NL-8	VN	VN	VN	VN	VN		+	+	H	Heterozygous (1)
Powderhorn x USPT-CBB-1	PS17-181-1	NL-8	VN	dTN	dTN	dTN	dTN		+	-	+	Heterozygous
Powderhorn x USPT-CBB-1	PS17-181-1	NL-8	TN	TN	TN	TN	TN		+	-	H	Heterozygous (1)
Powderhorn x USPT-CBB-1	PS17-181-1	NL-8	TN	TN	TN	TN	TN		+	-	-	Heterozygous
Powderhorn x USPT-CBB-1	PS17-181-1	NL-8	VN	VN	dTN	dTN	dTN		+	-	+	Heterozygous
Powderhorn x USPT-CBB-1	PS17-181-1	NL-8	VN	VN	VN	VN	VN		+	H	H	Heterozygous (2)
Powderhorn x USPT-CBB-1	PS17-181-1	NL-8	VN	VN	VN	VN	VN		+	H	+	Heterozygous (1)
Powderhorn x USPT-CBB-1	PS17-181-1	NL-8	VN	VN	VN	VN	VN		+	H	+	Heterozygous (1)
Powderhorn x USPT-CBB-1	PS17-181-1	NL-8	VN	VN	VN	VN	VN		+	H	-	Heterozygous (1)
Powderhorn x USPT-CBB-1	PS17-181-1	NL-8	VN	VN	VN	VN	VN		+	+	-	Heterozygous
Powderhorn x USPT-CBB-1	PS17-181-1	NL-8	VN	VN	VN	VN	VN		+	+	+	Heterozygous
Powderhorn x USPT-CBB-1	PS17-181-1	NL-8	VN	VN	VN	VN	VN		+	H	H	Heterozygous (2)
Powderhorn x USPT-CBB-1	PS17-181-8	NL-8	VN	VN	VN	VN	VN		+	+	H	Heterozygous (1)
Powderhorn x USPT-CBB-1	PS17-181-8	NL-8	VN	VN	VN	VN	VN		+	+	+	Heterozygous
Powderhorn x USPT-CBB-1	PS17-181-8	NL-8	VN	VN	VN	VN	VN		+	+	-	Heterozygous
Powderhorn x USPT-CBB-1	PS17-181-8	NL-8	VN	VN	VN	VN	VN		+	+	+	Heterozygous
Powderhorn x USPT-CBB-1	PS17-181-8	NL-8	VN	VN	VN	VN	VN		+	+	+	Heterozygous
Powderhorn x USPT-CBB-1	PS17-181-8	NL-8	VN	VN	VN	VN	VN		+	+	H	Heterozygous (1)
Powderhorn x USPT-CBB-1	PS17-181-8	NL-8	VN	VN	VN	VN	VN		+	+	H	Heterozygous (1)
Powderhorn x USPT-CBB-1	PS17-181-8	NL-8	VN	VN	VN	VN	VN		+	+	H	Heterozygous (1)
Powderhorn x USPT-CBB-1	PS17-181-8	NL-8	VN	VN	VN	VN	VN		+	+	H	Heterozygous (1)
Powderhorn x USPT-CBB-1	PS17-181-8	NL-8	VN	VN	VN	VN	VN		+	+	-	Heterozygous
Powderhorn x USPT-CBB-1	PS17-181-8	NL-8	VN	VN	VN	VN	VN		+	+	-	Heterozygous
Powderhorn x USPT-CBB-1	PS17-181-8	NL-8	VN	VN	VN	VN	VN		+	+	H	Heterozygous (1)
Powderhorn x USPT-CBB-1	PS17-181-8	NL-8	VN	VN	VN	VN	VN		+	+	-	Heterozygous
Powderhorn x USPT-CBB-1	PS17-181-8	NL-8	VN	VN	VN	VN	VN		+	+	H	Heterozygous (1)
Powderhorn x USPT-CBB-1	PS17-181-8	NL-8	VN	VN	VN	VN	VN		+	+	H	Heterozygous (1)
Powderhorn x USPT-CBB-1	PS17-181-8	NL-8	VN	VN	VN	VN	VN		+	+	+	Heterozygous
Powderhorn x USPT-CBB-1	PS17-181-8	NL-8	VN	VN	VN	VN	VN		+	+	+	Heterozygous
Powderhorn x USPT-CBB-1	PS17-181-8	NL-8	VN	VN	VN	VN	VN		+	+	H	Heterozygous (1)
Powderhorn x USPT-CBB-1	PS17-181-9	NL-8	TN	TN	TN	TN	TN		+	-	H	Heterozygous (1)
Powderhorn x USPT-CBB-1	PS17-181-9	NL-8	VN	dTN	dTN	dTN	dTN		+	-	+	Heterozygous
Powderhorn x USPT-CBB-1	PS17-181-9	NL-8	VN	dTN	dTN	dTN	dTN		+	-	+	Heterozygous
Powderhorn x USPT-CBB-1	PS17-181-9	NL-8	TN	TN	TN	TN	TN		+	-	-	Heterozygous
Powderhorn x USPT-CBB-1	PS17-181-9	NL-8	TN	TN	TN	TN	TN		+	-	-	Heterozygous
Powderhorn x USPT-CBB-1	PS17-181-9	NL-8	TN	TN	TN	TN	TN		+	-	-	Heterozygous
Powderhorn x USPT-CBB-1	PS17-181-9	NL-8	TN	TN	TN	TN	TN		+	-	H	Heterozygous (1)
Powderhorn x USPT-CBB-1	PS17-181-9	NL-8	VN	dTN	dTN	dTN	dTN		+	-	+	Heterozygous
Powderhorn x USPT-CBB-1	PS17-181-9	NL-8	TN	TN	TN	TN	TN		+	-	-	Heterozygous
Powderhorn x USPT-CBB-1	PS17-181-9	NL-8	TN	TN	TN	TN	TN		+	-	H	Heterozygous (1)
Powderhorn x USPT-CBB-1	PS17-181-9	NL-8	TN	TN	TN	TN	TN		+	-	H	Heterozygous (1)
Powderhorn x USPT-CBB-1	PS17-181-9	NL-8	TN	TN	TN	TN	TN		+	-	-	Heterozygous
Powderhorn x USPT-CBB-1	PS17-181-9	NL-8	TN	TN	TN	TN	TN		+	-	-	Heterozygous
Powderhorn x USPT-CBB-1	PS17-181-9	NL-8	TN	TN	TN	TN	TN		+	-	H	Heterozygous (1)
Powderhorn x USPT-CBB-1	PS17-181-9	NL-8	VN	dTN	dTN	dTN	dTN		+	-	+	Heterozygous
Powderhorn x USPT-CBB-1	PS17-181-9	NL-8	TN	TN	TN	TN	TN		+	-	-	Heterozygous
Powderhorn x USPT-CBB-1	PS17-181-9	NL-8	VN	VN	dTN	dTN	dTN		+	-	+	Heterozygous
Powderhorn x USPT-CBB-1	PS17-181-9	NL-8	TN	TN	TN	TN	TN		+	-	-	Heterozygous
Powderhorn x USPT-CBB-1	PS17-181-26	NL-8	VN	dTN	dTN	dTN	dTN		+	-	+	Homozygous
Powderhorn x USPT-CBB-1	PS17-181-26	NL-8	VN	dTN	dTN	dTN	dTN		+	-	+	Homozygous
Powderhorn x USPT-CBB-1	PS17-181-26	NL-8	VN	dTN	dTN	dTN	dTN		+	-	+	Homozygous
Powderhorn x USPT-CBB-1	PS17-181-26	NL-8	VN	VN	dTN	dTN	dTN		+	-	+	Homozygous
Powderhorn x USPT-CBB-1	PS17-181-26	NL-8	VN	VN	dTN	dTN	dTN		+	-	+	Homozygous
Powderhorn x USPT-CBB-1	PS17-181-26	NL-8	VN	VN	dTN	dTN	dTN		+	-	+	Homozygous
Powderhorn x USPT-CBB-1	PS17-181-26	NL-8	VN	dTN	dTN	dTN	dTN		+	-	+	Homozygous
Powderhorn x USPT-CBB-1	PS17-181-26	NL-8	VN	dTN	dTN	dTN	dTN		+	-	+	Homozygous
Powderhorn x USPT-CBB-1	PS17-181-26	NL-8	VN	dTN	dTN	dTN	dTN		+	-	+	Homozygous
Powderhorn x USPT-CBB-1	PS17-181-26	NL-8	VN	dTN	dTN	dTN	dTN		+	-	+	Homozygous
Powderhorn x USPT-CBB-1	PS17-181-26	NL-8	VN	dTN	dTN	dTN	dTN		+	-	+	Homozygous
Powderhorn x USPT-CBB-1	PS17-181-26	NL-8	VN	dTN	dTN	dTN	dTN		+	-	+	Homozygous
Powderhorn x USPT-CBB-1	PS17-181-26	NL-8	VN	dTN	dTN	dTN	dTN		+	-	+	Homozygous
Powderhorn x USPT-CBB-1	PS17-181-26	NL-8	VN	dTN	dTN	dTN	dTN		+	-	+	Homozygous
Powderhorn x USPT-CBB-1	PS17-181-26	NL-8	VN	dTN	dTN	dTN	dTN		+	-	+	Homozygous
Powderhorn x USPT-CBB-1	PS17-181-26	NL-8	VN	dTN	dTN	dTN	dTN		+	-	+	Homozygous
Powderhorn x USPT-CBB-1	PS17-181-26	NL-8	VN	dTN	dTN	dTN	dTN		+	-	+	Homozygous
Powderhorn x USPT-CBB-1	PS17-181-26	NL-8	VN	dTN	dTN	dTN	dTN		+	-	+	Homozygous
Powderhorn x USPT-CBB-1	PS17-181-26	NL-8	VN	VN	dTN	dTN	dTN		+	-	+	Homozygous
Powderhorn x USPT-CBB-1	PS17-181-26	NL-8	VN	VN	dTN	dTN	dTN		+	-	+	Homozygous
USPT-ANT-1 x Kodiak	PS17-139-1	NL-8	VN	dTN	dTN	dTN	dTN		+	-	+	Homozygous
USPT-ANT-1 x Kodiak	PS17-139-1	NL-8	VN	dTN	dTN	dTN	dTN		+	-	+	Homozygous
USPT-ANT-1 x Kodiak	PS17-139-1	NL-8	VN	dTN	dTN	dTN	dTN		+	-	+	Homozygous
USPT-ANT-1 x Kodiak	PS17-139-1	NL-8	VN	dTN	dTN	dTN	dTN		+	-	+	Homozygous
USPT-ANT-1 x Kodiak	PS17-139-1	NL-8	VN	dTN	dTN	dTN	dTN		+	-	+	Homozygous
USPT-ANT-1 x Kodiak	PS17-139-1	NL-8	VN	dTN	dTN	dTN	dTN		+	-	+	Homozygous
USPT-ANT-1 x Kodiak	PS17-139-1	NL-8	VN	dTN	dTN	dTN	dTN		+	-	+	Homozygous
USPT-ANT-1 x Kodiak	PS17-139-1	NL-8	VN	dTN	dTN	dTN	dTN		+	-	+	Homozygous
USPT-ANT-1 x Kodiak	PS17-139-1	NL-8	VN	dTN	dTN	dTN	dTN		+	-	+	Homozygous
USPT-ANT-1 x Kodiak	PS17-139-1	NL-8	VN	dTN	dTN	dTN	dTN		+	-	+	Homozygous
USPT-ANT-1 x Kodiak	PS17-139-1	NL-8	VN	VN	dTN	dTN	dTN		+	-	+	Homozygous
USPT-ANT-1 x Kodiak	PS17-139-1	NL-8	VN	dTN	dTN	dTN	dTN		+	-	+	Homozygous
USPT-ANT-1 x Kodiak	PS17-139-1	NL-8	VN	dTN	dTN	dTN	dTN		+	-	+	Homozygous
USPT-ANT-1 x Kodiak	PS17-139-1	NL-8	VN	dTN	dTN	dTN	dTN		+	-	+	Homozygous
USPT-ANT-1 x Kodiak	PS17-139-1	NL-8	VN	dTN	dTN	dTN	dTN		+	-	+	Homozygous
USPT-ANT-1 x Kodiak	PS17-139-1	NL-8	VN	dTN	dTN	dTN	dTN		+	-	+	Homozygous
USPT-ANT-1 x Kodiak	PS17-139-1	NL-8	VN	VN	VN	VN+	dTN		+	-	+	Homozygous
USPT-ANT-1 x Kodiak	PS17-139-1	NL-8	VN	dTN	dTN	dTN	dTN		+	-	+	Homozygous
USPT-ANT-1 x Kodiak	PS17-139-1	NL-8	VN	dTN	dTN	dTN	dTN		+	-	+	Homozygous
USPT-ANT-1 x Kodiak	PS17-139-1	NL-8	VN	dTN	dTN	dTN	dTN		+	-	+	Homozygous
USPT-ANT-1 x Kodiak	PS17-139-1	NL-8	VN	dTN	dTN	dTN	dTN		+	-	+	Homozygous
USPT-ANT-1 x Kodiak	PS17-139-2	NL-8	VN	VN	VN+	dTN	dTN		+	-	+	Homozygous
USPT-ANT-1 x Kodiak	PS17-139-2	NL-8	VN	VN	VN	VN	VN		+	H	+	Heterozygous (1)
USPT-ANT-1 x Kodiak	PS17-139-2	NL-8	VN	VN	VN	VN	VN		+	+	+	Heterozygous
USPT-ANT-1 x Kodiak	PS17-139-2	NL-8	VN	VN	VN	VN	VN		+	H	+	Heterozygous (1)
USPT-ANT-1 x Kodiak	PS17-139-2	NL-8	VN	VN	VN	VN	VN		+	H	+	Heterozygous (1)
USPT-ANT-1 x Kodiak	PS17-139-2	NL-8	VN	VN	VN	VN	VN		+	H	+	Heterozygous (1)
USPT-ANT-1 x Kodiak	PS17-139-2	NL-8	VN	VN	dTN	dTN	dTN		+	-	+	Heterozygous
USPT-ANT-1 x Kodiak	PS17-139-2	NL-8	VN	VN	VN	VN	VN		+	H	+	Heterozygous (1)
USPT-ANT-1 x Kodiak	PS17-139-2	NL-8	VN	VN	VN	VN+	dTN		+	-	+	Heterozygous
USPT-ANT-1 x Kodiak	PS17-139-2	NL-8	VN	VN	VN	VN	VN		+	+	+	Heterozygous
USPT-ANT-1 x Kodiak	PS17-139-2	NL-8	VN	VN	VN	VN	VN		+	+	+	Heterozygous
USPT-ANT-1 x Kodiak	PS17-139-2	NL-8	VN	VN	VN	VN	VN		+	+	+	Heterozygous
USPT-ANT-1 x Kodiak	PS17-139-2	NL-8	VN	VN	VN	VN	VN		+	H	+	Heterozygous (1)
USPT-ANT-1 x Kodiak	PS17-139-2	NL-8	VN	VN	VN	VN	VN		+	+	+	Heterozygous
USPT-ANT-1 x Kodiak	PS17-139-2	NL-8	VN	VN	VN	VN	VN		+	+	+	Heterozygous
USPT-ANT-1 x Kodiak	PS17-139-2	NL-8	VN	VN	VN	VN	VN		+	H	+	Heterozygous (1)
USPT-ANT-1 x Kodiak	PS17-139-2	NL-8	VN	VN	VN	VN	VN		+	H	+	Heterozygous (1)
USPT-ANT-1 x Kodiak	PS17-139-2	NL-8	VN	VN	VN	VN	VN		+	+	+	Heterozygous
USPT-ANT-1 x Kodiak	PS17-139-2	NL-8	VN	VN	VN	VN	VN		+	H	+	Heterozygous (1)
USPT-ANT-1 x Kodiak	PS17-139-4	NL-8	VN	VN	VN	VN	VN		+	+	+	Homozygous
USPT-ANT-1 x Kodiak	PS17-139-4	NL-8	VN	VN	VN	VN	VN		+	+	+	Homozygous
USPT-ANT-1 x Kodiak	PS17-139-4	NL-8	VN	VN	VN	VN	VN		+	+	+	Homozygous
USPT-ANT-1 x Kodiak	PS17-139-4	NL-8	VN	VN	VN	VN	VN		+	+	+	Homozygous
USPT-ANT-1 x Kodiak	PS17-139-4	NL-8	VN	VN	VN	VN	VN		+	+	+	Homozygous
USPT-ANT-1 x Kodiak	PS17-139-4	NL-8	VN	VN	VN	VN	VN		+	+	+	Homozygous
USPT-ANT-1 x Kodiak	PS17-139-4	NL-8	VN	VN	VN	VN	VN		+	+	+	Homozygous
USPT-ANT-1 x Kodiak	PS17-139-4	NL-8	VN	VN	VN	VN	VN		+	+	+	Homozygous
USPT-ANT-1 x Kodiak	PS17-139-4	NL-8	VN	VN	VN	VN	VN		+	+	+	Homozygous
USPT-ANT-1 x Kodiak	PS17-139-4	NL-8	VN	VN	VN	VN	VN		+	+	+	Homozygous
USPT-ANT-1 x Kodiak	PS17-139-4	NL-8	VN	VN	VN	VN	VN		+	+	+	Homozygous
USPT-ANT-1 x Kodiak	PS17-139-4	NL-8	VN	VN	VN	VN	VN		+	+	+	Homozygous
USPT-ANT-1 x Kodiak	PS17-139-4	NL-8	VN	VN	VN	VN	VN		+	+	+	Homozygous
USPT-ANT-1 x Kodiak	PS17-139-4	NL-8	VN	VN	VN	VN	VN		+	+	+	Homozygous
USPT-ANT-1 x Kodiak	PS17-139-4	NL-8	VN	VN	VN	VN	VN		+	+	+	Homozygous
USPT-ANT-1 x Kodiak	PS17-139-4	NL-8	VN	VN	VN	VN	VN		+	+	+	Homozygous
USPT-ANT-1 x Kodiak	PS17-139-4	NL-8	VN	VN	VN	VN	VN		+	+	+	Homozygous
USPT-ANT-1 x Kodiak	PS17-139-4	NL-8	VN	VN	VN	VN	VN		+	+	+	Homozygous

## Sheet: Table S4
Table S4. Primer pairs for amplfying the candidate genes exons for bc-1 on Pv03 and bc-ud on Pv05 blasted in Andean reference genome v2.1
Gene model (G19833 v2.1)	Annotation	Primer name	Sequence	Sequence Length (bases)	%GC	Database	Chromosome	Hit start v2.1 (bases)	Hit end v2.1 (bases)	Ta (℃)
Phvul.003G038600	Chaperone DNAJ-domain superfamily protein	03G038600_1_F	TGCGGGCTTTTATTGTTTTTCTG	23	0.391	G19833 v2.1	Pv03	4151545	4151567	59
		03G038600_1_R	TGCTTATAAAACTAGTAGTACAGTCA	26	0.308	G19833 v2.1	Pv03	4153037	4153062
		03G038600_2_F	AGGCTCTTGACATGAACTAGACA	23	0.435	G19833 v2.1	Pv03	4155079	4155101	61
		03G038600_2_R	CCCGTTTTAAGGGCAGGGTT	20	0.55	G19833 v2.1	Pv03	4156180	4156199
		03G038600_3_F	TGAGTAAATTCTTGAGATCATGGTTGC	27	0.37	G19833 v2.1	Pv03	4156020	4156046	61
		03G038600_3_R	CCAATGTGATAGGATTTCGTATTTT	25	0.32	G19833 v2.1	Pv03	4157395	4157419
Phvul.003G038700	LRR (Malectin-like) protein kinase family protein	03G038700_1_F	TCCCTCATGATAGAGTCCAG	20	0.5	G19833 v2.1	Pv03	4203848	4203867	59
		03G038700_1_R	CCCTTCTCAATTGGAACAT	19	0.421	G19833 v2.1	Pv03	4202568	4202586
		03G038700_2_F	AATGGACGTAGTTGCTTCAG	20	0.45	G19833 v2.1	Pv03	4202772	4202791	61
		03G038700_2_R	CTATCGTGCAAGGAAAAGG	19	0.474	G19833 v2.1	Pv03	4201492	4201510
Phvul.003G038800	LRR (Malectin-like) protein kinase family protein	03G038800_1_F	GCTGTCATATGCTCTGGGTA	20	0.5	G19833 v2.1	Pv03	4207877	4207896	60
		03G038800_1_R	GAAGCTTTTGGGAGGGTT	18	0.5	G19833 v2.1	Pv03	4206604	4206621
		03G038800_2_F	CCAAAAGCTTCTTTTCAGAT	20	0.35	G19833 v2.1	Pv03	4206595	4206614	59
		03G038800_2_R	AGGCATCATGATTTCAGAGA	20	0.4	G19833 v2.1	Pv03	4205392	4205411
Phvul.003G039000	MIF4G domain-containing protein / MA3 domain-containing protein	03G039000_1_F	CATTCACAGTTCATTTTTACGTATC	25	0.32	G19833 v2.1	Pv03	4225513	4225537	59
		03G039000_1_R	AGTGCTATCCTAGAGTAGTTAATAC	25	0.36	G19833 v2.1	Pv03	4226562	4226586
		03G039000_2_F	GTAGTCCTCTTTTCCTAATCTTTTT	25	0.32	G19833 v2.1	Pv03	4226972	4226996	60
		03G039000_2_R	CAGCATGTAGATAATTTAGCAAAAT	25	0.28	G19833 v2.1	Pv03	4227950	4227974
		03G039000_3_F	TTGAACATTTTCCAGCTACAATATA	25	0.28	G19833 v2.1	Pv03	4228263	4228287	56
		03G039000_3_R	AAGTTTCATGTTACACCATCCTTAA	25	0.32	G19833 v2.1	Pv03	4229328	4229352
Phvul.005G124100	bZIP transcription factor family protein	05G124100_1_F	CACTAAACACAACACATGACACCAT	25	0.4	G19833 v2.1	Pv05	36114310	36114334	59
		05G124100_1_R	GGGATATGGAAAGAGAGAACTGAGA	25	0.44	G19833 v2.1	Pv05	36115985	36116009
		05G124100_2_F	CAGATCCCAACAGCTTTCAGAAAAT	25	0.4	G19833 v2.1	Pv05	36116116	36116140	59
		05G124100_2_R	AGGTCCAAAAGAGCAGTATCAGAAT	25	0.4	G19833 v2.1	Pv05	36117629	36117653
		05G124100_3_F	ATTCTGATACTGCTCTTTTGGACCT	25	0.4	G19833 v2.1	Pv05	36117629	36117653	59
		05G124100_3_R	GTGGAGAAGTCACACACATTCAAAT	25	0.4	G19833 v2.1	Pv05	36119210	36119234
		05G124100_4_F	AATTAATTCCGCCCCCAAATATTCC	25	0.4	G19833 v2.1	Pv05	36119561	36119585	59
		05G124100_4_R	TTTTTAGCTAAAGGTGGGAGCTTTC	25	0.4	G19833 v2.1	Pv05	36120774	36120798

## Sheet: Table S5
Table S5. Durango Diversity Panel lines phenotyped with BCMNV NL-3 and NL-8 strains, and genotyped with SNP markers linked to I gene, bc-1 and bc-ud
DDP #	Cons.	DDP name	Market class seed	NL-3(D)	NL-8	S02_48908259 I-gene	S03_4203361 bc-1	Pvbzip_A_C bc-ud	PveIF4E1,3,4 _PveIF4E2 bc-3
DDP001	1	BelMiNeb_RR_2	great northern	M	M	-	-	-	-
DDP002	2	BelMiNeb_RMR_3	great northern	NS	NS	+	-	-	+
DDP003	3	BelDakMi_RR_5	Pinto	VN	VN	+	+	+	-
DDP004	4	BelMiNeb_RMR_7	great northern	NS	NS	+	-	-	+
DDP005	5	BelMiNeb_RMR_4	great northern	VN	VN	+	+	+	-
DDP006	6	BelNeb_RR_1	great northern	mM	NS	-	+	+	-
DDP008	8	AC_Redbond	Small red	mM	NS	-	+	+	-
DDP009	9	AC_Island	Pinto	M	M	-	-	-	-
DDP010	10	AC_Early_Rose	Pink	mM	NS	-	+	+	-
DDP011	11	AC_Resolute	great northern	M	NS	-	+	-	-
DDP012	12	AC_Earlired	Small red	mM	NS	-	+	+	-
DDP013	13	Bill_Z	Pinto	M	dM	-	-	+	-
DDP014	14	Ouray	Pinto	2 M; 1 NS	NS	-	+	-	-
DDP015	15	Grand_Mesa	Pinto	mM	NS	-	+	+	-
DDP016	16	Fisher	NA	NA	NA	NA	NA	NA	NA
DDP017	17	Montrose	Pinto	mM	NS	-	+	+	-
DDP020	20	Croissant	Pinto	M	NS	-	+	-	-
DDP021	21	Arapaho	Pinto	mM	NS	-	+	+	-
DDP022	22	PR_0340_3_3_1	Small red	TN	TN	+	-	-	-
DDP024	24	TARS09_RR023	Pinto	1 TN; 2 M	2 TN; 1 M	-	-	-	-
DDP026	26	F07_449_9_3	Small red	M	dM	-	-	+	-
DDP027	27	F07_014_22_2	Pinto	M	M	-	-	-	-
DDP028	28	I06_2575_17	Pinto	TN	dTN	+	-	+	-
DDP029	29	Sierra	Pinto	M	M	-	-	-	-
DDP031	31	Aztec	Pinto	M	M	-	-	-	-
DDP032	32	Kodiak	Pinto	VN	VN	+	+	+	-
DDP033	33	Matterhorn	great northern	TN	TN	+	-	-	-
DDP034	34	Santa_Fe	Pinto	2 TN; 1 mM	1 TN ; 2 NS	+	-	-	-
DDP035	35	ElDorado(P07863)	Pinto	TN	TN	+	-	-	-
DDP036	36	Merlot	Small red	mM	NS	-	+	+	-
DDP037	37	Sedona	Pink	mM	NS	-	+	+	-
DDP038	38	Rosetta	Pink	TN	TN	+	-	-	-
DDP041	41	Poncho	Pinto	M	dM	-	-	+	-
DDP042	42	Topaz	Pinto	mM	NS	-	+	+	-
DDP043	43	Buckskin	Pinto	M	dM	-	-	+	-
DDP044	44	Flint	Pinto	NS	NS	-	-	+	-
DDP045	45	Fargo	Pinto	mM	NS	-	+	+	-
DDP046	46	Agassiz	Pinto	mM	NS	-	+	+	-
DDP048	48	LaPaz	Pinto	mM	NS	-	+	+	-
DDP049	49	Baja	Pinto	TN	dTN	+	-	+	-
DDP050	50	Durango	Pinto	M	M	-	-	-	-
DDP051	51	Sonora	Pinto	M	dM	-	-	+	-
DDP052	52	Pink_Floyd	Pink	M	M	-	-	-	-
DDP053	53	Red_Ryder	great northern	M	dM	-	-	+	-
DDP054	54	Ivory	great northern	mM	NS	-	+	+	-
DDP055	55	Beryl	great northern	VN	VN	+	+	+	-
DDP056	56	Beryl_R	great northern	VN	VN	+	+	+	-
DDP057	57	Marquis	great northern	VN	VN	+	+	+	-
DDP058	58	Sapphire	great northern	M	NS	-	+	-	-
DDP059	59	Garnet	Small red	mM	NS	-	+	+	-
DDP060	60	Desert_Rose	FDM	TN	TN	+	-	-	-
DDP061	61	SDIP_1	NA	NA	NA	NA	NA	NA	NA
DDP062	62	Shoshone	Pinto	M	NS	-	+	-	-
DDP063	63	UI_3	Small red	M	M	-	-	-	-
DDP064	64	UI_37	Small red	mM	NS	-	+	+	-
DDP065	65	UI_537	Pink	mM	NS	-	+	+	-
DDP066	66	Common_Pinto	Pinto	M	NS	-	+	-	-
DDP067	67	Common_Red	Small red	mM	NS	-	+	+	-
DDP068	68	IP08_2	Pinto	VN	VN	+	+	+	-
DDP069	69	Kimberly	Pinto	NS	NS	+	-	-	+
DDP070	70	Sawtooth	great northern	TN	TN	+	-	-	-
DDP071	71	UI_123	great northern	mM	NS	-	+	+	-
DDP072	72	UI_196	Pinto	NS	NS	-	+	+	-
DDP073	73	UI_228	Small red	M	M	-	-	-	-
DDP074	74	UI_239	Small red	mM	NS	-	+	+	-
DDP075	75	US_1140	great northern	mM	NS	-	+	+	-
DDP076	76	UI_59	great northern	mM	NS	-	+	+	-
DDP077	77	UI_111	Pinto	M	M	-	-	-	-
DDP078	78	UI_114	Pinto	M	NS	-	+	-	-
DDP079	79	UI_425	great northern	NS	NS	-	+	+	-
DDP080	80	BelMiNeb_1	great northern	M	M	-	-	-	-
DDP081	81	BelMiNeb_2	great northern	M	M	-	-	-	-
DDP082	82	GN_Star	great northern	mM	NS	-	+	+	-
DDP084	84	Starlight	great northern	M	M	-	-	-	-
DDP085	85	Emerson	great northern	M	NS	-	+	-	-
DDP086	86	ABC_Weihing	great northern	TN	TN	+	-	-	-
DDP087	87	Coyne	great northern	TN	TN	+	-	-	-
DDP088	88	ABCP_8	Pinto	mM	NS	-	+	+	-
DDP089	89	Chase	Pinto	2 M; 1 mM	NS	-	+	+	-
DDP090	90	ABCP_15	Pinto	mM	NS	-	+	+	-
DDP091	91	NE1_09_19	great northern	TN	TN	+	-	-	-
DDP092	92	NE1_09_20	great northern	TN	TN	+	-	-	-
DDP093	93	NE1_09_22	great northern	TN	TN	+	-	-	-
DDP094	94	NE2_09_3	Pinto	NS	NS	+	-	-	+
DDP095	95	NE2_09_4	Pinto	TN	TN	+	-	-	-
DDP096	96	NE2_09_10	Pinto	M	dM	-	-	+	-
DDP098	98	WinMor	Pinto	mM	NS	-	+	+	-
DDP099	99	AC_Scarlet	Small red	M	dM	-	-	+	-
DDP100	100	ICB_12	Pinto	M	M	-	-	-	-
DDP101	101	JM_24	great northern	TN	TN	+	-	-	-
DDP102	102	USWA_12	great northern	TN	TN	+	-	-	-
DDP103	103	Quincy	Pinto	LLN	LLN	+	+	+	-
DDP104	104	Burke	Pinto	NS	NS	-	+	+	-
DDP105	105	TARS_VCI_4B	Pinto	TN	TN	+	-	-	-
DDP106	106	JM_126	Pinto	TN	TN	+	-	-	-
DDP107	107	Nodak	Pinto	M	NS	-	+	-	-
DDP108	108	92US_1006	Pinto	LLN	LLN	+	-	+	-
DDP109	109	Othello	Pinto	NS	NS	-	+	+	-
DDP110	110	NW_590	Pinto	M	dM	-	-	+	-
DDP111	111	NW_410	Pinto	M	M	-	-	-	-
DDP112	112	PT7_2	Pinto	TN	VN	+	+	-	-
DDP113	113	USPT_WM_1	Pinto	TN	TN	+	-	-	-
DDP114	114	USPT_CBB_1	Pinto	TN	dTN	+	-	+	-
DDP115	115	USPT_CBB_3	Pinto	VN	VN	+	+	+	-
DDP116	116	USPT_ANT_1	Pinto	TN	dTN	+	-	+	-
DDP117	117	USPT_CBB_5	Pinto	TN	VN	+	+	-	-
DDP118	118	Big_Bend	Pinto	NS	NS	-	-	+	-
DDP119	119	LeBaron	Small red	mM	NS	-	+	+	-
DDP120	120	NW_63	Small red	mM	NS	-	+	+	-
DDP121	121	USRM_20	Small red	mM	NS	-	+	+	-
DDP122	122	USWA_13	great northern	TN	TN	+	-	-	-
DDP123	123	6R_42	Pink	mM	NS	-	+	+	-
DDP124	124	Victor	Pink	mM	NS	-	+	+	-
DDP125	125	USWA_61	Pink	TN	TN	+	-	-	-
DDP126	126	Viva	Pink	mM	NS	-	+	+	-
DDP127	127	Roza	Pink	M	dM	-	-	+	-
DDP128	128	Harold	Pink	mM	NS	-	+	+	-
DDP129	129	Gloria	Pink	NS	NS	-	-	+	-
DDP130	130	URS_117	Pink	mM	NS	-	+	+	-
DDP132	132	PK915	Pink	mM	NS	-	+	+	-
DDP133	133	SR9_4	Small red	VN	VN	+	+	+	-
DDP134	134	GN9_4	great northern	TN	dTN	+	-	+	-
DDP135	135	PT9_17	Pinto	1 TN; 2 NS	1 TN; 2 NS	-	+	-	+
DDP136	136	Maverick	Pinto	M	M; dM	-	-	-	-
DDP137	137	Lariat	Pinto	TN	dTN	+	-	+	-
DDP138	138	Stampede	Pinto	NS	NS	+	+	-	+
DDP139	139	ND_307	Pinto	TN	TN	+	-	-	-
DDP140	140	Frontier	Pinto	M	NS	-	+	-	-
DDP141	141	ND041062_1	Pinto	TN	dTN	+	-	+	-
DDP142	142	ND060197	Pinto	TN	dTN	+	-	+	-
DDP143	143	Hatton	Pinto	M	M	-	-	-	-
DDP144	144	GTS_900	Pinto	M	M	-	-	-	-
DDP145	145	CDCWM_2	Pinto	TN	dTN	+	-	+	-
DDP146	146	CDC_Pinnacle	Pinto	mM	NS	-	+	+	-
DDP148	148	CDC_Crocus	great northern	M	NS	-	+	-	-
DDP149	149	CDC_Pintium	Pinto	M	dM	-	-	+	-
DDP150	150	CDC_Rosalee	Pink	M	dM	-	-	+	-
DDP151	151	CDC_Camino	Pinto	1 TN; 2 M	2 dTN; 1 dM	-	-	+	-
DDP152	152	Gemini	great northern	TN	dTN	+	-	+	-
DDP153	153	Orion	great northern	TN	VN	+	+	-	-
DDP154	154	UCD_9634	Pink	TN	dTN	+	-	+	-
DDP155	155	UCD_9623	FDM	TN	TN	+	-	-	-
DDP156	156	Yolano	Pink	NS	NS	-	-	+	-
DDP157	157	Max	Pinto	mM	NS	-	+	+	-
DDP158	158	Jackpot	Pinto	mM	NS	-	+	+	-
DDP159	159	Gala	Pinto	NS	NS	-	+	+	-
DDP160	160	Sequoia	Pinto	M	dM	-	-	+	-
DDP161	161	Apache	Pinto	M	dM	-	-	+	-
DDP162	162	Fiesta	Pinto	NS	NS	-	-	+	-
DDP163	163	Buster	Pinto	TN	TN	+	-	-	-
DDP164	164	Medicine_Hat	Pinto	M	dM	-	-	+	-
DDP165	165	Windbreaker	Pinto	TN	TN	+	-	-	-
DDP166	166	Mariah	Pinto	TN	VN	+	+	-	-
DDP167	167	Focus	Pinto	M	NS	-	+	-	-
DDP168	168	Vision	Pinto	M	dM	-	-	+	-
DDP169	169	Monterrey	Pinto	mM	NS	-	+	+	-
DDP170	170	Sinaloa	Pinto	mM	NS	-	+	+	-
DDP171	171	Santa_Cruz	Pinto	mM	NS	-	+	+	-
DDP172	172	Galeena	Pinto	M	NS	-	+	-	-
DDP173	173	Aries	great northern	M	NS	-	+	-	-
DDP174	174	3138 (Taurus)	great northern	TN	TN	+	-	-	-
DDP175	175	PT11_13	Pinto	TN	TN	+	-	-	-
DDP176	176	PK9_1	Pink	TN	TN	+	-	-	-
DDP177	177	Longs_Peak	Pinto	mM	NS	-	+	+	-
DDP178	178	P12_606	Pinto	TN	TN	+	-	-	-
DDP179	179	Powderhorn	great northern	TN	VN	+	+	-	-
DDP180	180	R11801	FDJ	mM	NS	-	+	+	-
DDP181	181	Gypsy_Rose(R11806)	FDM	mM	NS	-	+	+	-
DDP182	182	PT9_22	Pinto	NS	NS	+	+	+	+
DDP183	183	PT9_5_6	Pinto	TN	TN	+	-	-	-
DDP184	184	Hungerford	great northern	TN	VN	+	+	-	-
DDP185	185	AC_Polaris	great northern	mM	NS	+	+	+	-
DDP186	186	PR0401_259	Pink	TN	TN	+	-	-	-
DDP188	188	Ember	Small red	NS	NS	-	-	+	-
DDP189	189	UI_126	Pinto	M	NS	-	+	-	-
DDP192	192	Harris	great northern	mM	NS	-	+	+	-
DDP193	193	Weihing	great northern	TN	TN	+	-	-	-
DDP199	199	Pindak	Pinto	M	NS	-	+	-	-
DDP200	200	Holberg	Pinto	mM	NS	-	+	+	-
DDP201	201	Coulee	Small red	NS	NS	-	-	+	-
DDP202	202	ORCA	Black and White	TN	TN	+	-	-	-
DDP203	203	PK9_7	Pink	TN	VN	+	+	-	-
DDP204	204	SR7_3	Small red	mM	NS	-	+	+	-
DDP205	205	GN9_1	great northern	TN	VN	+	+	-	-

## Sheet: Table S6
Table S6. Polymorphisms detected within the exon regions for RLKs candidate gene Phvul.003G038700 and Phvul.003G038800 among 22 genotypes
Lines	Genepool or Race	Host groups (HG)	NL-3	NL-8	4201516	4201557	4201565	4201594	4201615	4201679	4201969	4202062	4202068	4202125	4202257	4202260	4202438	4202451	4202474	4202577	4202610	4202623	4202686	4202720	4202742	4202773	4202827	4202855	4202949	4202971	4202978	4202990	4203001	4203020	4203023	4203038	4203043	4203059	4203081	4203097	4203137	4203142	4203152	4203278	4203285	4203361	4203363	4203445	4203451
					synonymous	missense	missense	missense	synonymous	missense	synonymous	synonymous	missense	synonymous	synonymous	synonymous	missense	inframe_insertion	missense	synonymous	missense	synonymous	synonymous	missense	missense	synonymous	synonymous	missense	inframe_deletion	synonymous	missense	missense	synonymous	missense	missense	missense	synonymous	missense	missense	missense	missense	missense	missense	missense	missense	missense	missense	synonymous	synonymous
					Phvul.003G038700	Phvul.003G038700	Phvul.003G038700	Phvul.003G038700	Phvul.003G038700	Phvul.003G038700	Phvul.003G038700	Phvul.003G038700	Phvul.003G038700	Phvul.003G038700	Phvul.003G038700	Phvul.003G038700	Phvul.003G038700	Phvul.003G038700	Phvul.003G038700	Phvul.003G038700	Phvul.003G038700	Phvul.003G038700	Phvul.003G038700	Phvul.003G038700	Phvul.003G038700	Phvul.003G038700	Phvul.003G038700	Phvul.003G038700	Phvul.003G038700	Phvul.003G038700	Phvul.003G038700	Phvul.003G038700	Phvul.003G038700	Phvul.003G038700	Phvul.003G038700	Phvul.003G038700	Phvul.003G038700	Phvul.003G038700	Phvul.003G038700	Phvul.003G038700	Phvul.003G038700	Phvul.003G038700	Phvul.003G038700	Phvul.003G038700	Phvul.003G038700	Phvul.003G038700	Phvul.003G038700	Phvul.003G038700	Phvul.003G038700
Sierra	Durango	1	M	M	T	C	T	T	T	T	T	T	T	A	T	A	C	TATGAGAAATTCTCC	C	G	T	G	A	G	T	A	A	C	---------	T	A	AT	G	T	A	C	A	G	T	G	A	T	G	A	C	A	G	A	A
Sutter_Pink	Durango	1	M	M	T	C	T	T	T	T	T	T	T	A	T	A	C	TATGAGAAATTCTCC	C	G	T	G	A	G	T	A	A	C	---------	T	A	AT	G	T	A	C	A	G	T	G	A	T	G	A	C	A	G	A	A
G19833	Andean	2	M	NS	C	T	C	A	C	A	A	C	A	C	C	G	T	---------------	A	A	C	A	T	A	C	T	G	A	CTCCACCAC	G	C	GA	A	G	G	A	T	A	G	T	T	A	A	G	T	T	T	G	C
RGC	Andean	2	M	NS	C	T	C	A	C	A	A	C	A	C	C	G	T	---------------	A	A	C	A	T	A	C	T	G	A	CTCCACCAC	G	C	GA	A	G	G	A	T	A	G	T	T	A	A	G	T	T	T	G	C
Quimbaya	Andean	2	M	NS	C	T	C	A	C	A	A	C	A	C	C	G	T	---------------	A	A	C	A	T	A	C	T	G	A	CTCCACCAC	G	C	GA	A	G	G	A	T	A	G	T	T	A	A	G	T	T	T	G	C
CAL143	Andean	3	mM	NS	C	T	C	A	C	A	A	C	A	C	C	G	T	---------------	A	A	C	A	T	A	C	T	G	A	CTCCACCAC	G	C	GA	A	G	G	A	T	A	G	T	T	A	A	G	T	T	T	G	C
Olathe	Durango	3	mM	NS	C	T	C	A	C	A	A	C	A	C	C	G	T	---------------	A	A	C	A	T	A	C	T	G	A	CTCCACCAC	G	C	GA	A	G	G	A	T	A	G	T	T	A	A	G	T	T	T	G	C
RGB	Andean	3	mM	NS	C	T	C	A	C	A	A	C	A	C	C	G	T	---------------	A	A	C	A	T	A	C	T	G	A	CTCCACCAC	G	C	GA	A	G	G	A	T	A	G	T	T	A	A	G	T	T	T	G	C
Common_Red	Durango	3	mM	NS	C	T	C	A	C	A	A	C	A	C	C	G	T	---------------	A	A	C	A	T	A	C	T	G	A	CTCCACCAC	G	C	GA	A	G	G	A	T	A	G	T	T	A	A	G	T	T	T	G	C
Sanilac	Mesoamerican	4	M	M	T	C	T	T	T	T	T	T	T	A	T	A	C	TATGAGAAATTCTCC	C	G	T	G	A	G	T	A	A	C	---------	T	A	AT	G	T	A	C	A	G	T	G	A	T	G	A	C	A	G	A	A
UI-111	Durango	4	M	M	T	C	T	T	T	T	T	T	T	A	T	A	C	TATGAGAAATTCTCC	C	G	T	G	A	G	T	A	A	C	---------	T	A	AT	G	T	A	C	A	G	T	G	A	T	G	A	C	A	G	A	A
UI-129	Durango	X	M	NS	C	T	C	A	C	A	A	C	A	C	C	G	T	---------------	A	A	C	A	T	A	C	T	G	A	CTCCACCAC	G	C	GA	A	G	G	A	T	A	G	T	T	A	A	G	T	T	T	G	C
Othello	Durango	6	NS	NS	C	T	C	A	C	A	A	C	A	C	C	G	T	---------------	A	A	C	A	T	A	C	T	G	A	CTCCACCAC	G	C	GA	A	G	G	A	T	A	G	T	T	A	A	G	T	T	T	G	C
Widusa	Andean	8	TN	TN	T	C	T	T	T	T	T	T	T	A	T	A	C	TATGAGAAATTCTCC	C	G	T	G	A	G	T	A	A	C	---------	T	A	AT	G	T	A	C	A	G	T	G	A	T	G	A	C	A	G	A	A
Matterhorn	Durango	8	TN	TN	T	C	T	T	T	T	T	T	T	A	T	A	C	TATGAGAAATTCTCC	C	G	T	G	A	G	T	A	A	C	---------	T	A	AT	G	T	A	C	A	G	T	G	A	T	G	A	C	A	G	A	A
Jubila	Andean	9a	VN+	VN	C	T	C	A	C	A	A	C	A	C	C	G	T	---------------	A	A	C	A	T	A	C	T	G	A	CTCCACCAC	G	C	GA	A	G	G	A	T	A	G	T	T	A	A	G	T	T	T	G	C
TopCrop	Andean	9b	TN	VN	C	T	C	A	C	A	A	C	A	C	C	G	T	---------------	A	A	C	A	T	A	C	T	G	A	CTCCACCAC	G	C	GA	A	G	G	A	T	A	G	T	T	A	A	G	T	T	T	G	C
BAT93	Mesoamerican	9b	TN	VN	C	T	C	A	C	A	A	C	A	C	C	G	T	---------------	A	A	C	A	T	A	C	T	G	A	CTCCACCAC	G	C	GA	A	G	G	A	T	A	G	T	T	A	A	G	T	T	T	G	C
Amanda	Andean	10	VN	VN	C	T	C	A	C	A	A	C	A	C	C	G	T	---------------	A	A	C	A	T	A	C	T	G	A	CTCCACCAC	G	C	GA	A	G	G	A	T	A	G	T	T	A	A	G	T	T	T	G	C
USPT-CBB-3	Durango	10	VN	VN	C	T	C	A	C	A	A	C	A	C	C	G	T	---------------	A	A	C	A	T	A	C	T	G	A	CTCCACCAC	G	C	GA	A	G	G	A	T	A	G	T	T	A	A	G	T	T	T	G	C
Beryl	Durango	10	VN	VN	C	T	C	A	C	A	A	C	A	C	C	G	T	---------------	A	A	C	A	T	A	C	T	G	A	CTCCACCAC	G	C	GA	A	G	G	A	T	A	G	T	T	A	A	G	T	T	T	G	C
92US-1006	Durango	11	NLL	NLL	T	C	T	T	T	A	T	T	T	A	T	A	C	TATGAGAAATTCTCC	C	G	T	G	A	G	T	A	A	C	---------	T	A	AT	G	T	A	C	A	G	T	G	A	T	G	A	C	A	G	A	A
[truncated: 51 more columns]

## Sheet: Table S7
Table S7. Haplogroups identified in Phvul.003G39000 gene, based on SNP variants found in exons sequenced
			Position (bases)	4225624	4225626	4226000	4226052	4226112	4226264	4226341	4226346	4227448	4227462	4227489	4227491	4227540	4227647	4227657	4228420	4228453	4228612	4228880	4228955	4228996	4229032	4229069	4229101	4229108	4229195	4229202	4229211	4229234	4229238
Genotype	Gene pool or Race	Genes	Haplogroup	missense	synonymous	missense	synonymous	synonymous	missense	missense	synonymous	missense	synonymous	synonymous	missense	synonymous	synonymous	missense	missense	missense	synonymous	synonymous	missense	synonymous	synonymous	missense	missense	missense	missense	missense	inframe_deletion	missense	splice_region
CAL143	Andean	bc-1/bc-ud	Hap1	C	C	T	T	T	G	G	T	C	T	G	A	T	G	G	C	G	C	C	A	T	T	T	T	A	G	G	AAA	C	---------------------
G19833	Andean	bc-1	Hap1	C	C	T	T	T	G	G	T	C	T	G	A	T	G	G	C	G	C	C	A	T	T	T	T	A	G	G	AAA	C	---------------------
Jalo_EEP_558	Andean	bc-1	Hap1	C	C	T	T	T	G	G	T	C	T	G	A	T	G	G	C	G	C	C	A	T	T	T	T	A	G	G	AAA	C	---------------------
Jubila	Andean	I/bc-1	Hap1	C	C	T	T	T	G	G	T	C	T	G	A	T	G	G	C	G	C	C	A	T	T	T	T	A	G	G	AAA	C	---------------------
Montcalm	Andean	I/bc-1	Hap1	C	C	T	T	T	G	G	T	C	T	G	A	T	G	G	C	G	C	C	A	T	T	T	T	A	G	G	AAA	C	---------------------
Quimbaya	Andean	bc-1	Hap1	C	C	T	T	T	G	G	T	C	T	G	A	T	G	G	C	G	C	C	A	T	T	T	T	A	G	G	AAA	C	---------------------
TopCrop	Andean	I/bc-1	Hap1	C	C	T	T	T	G	G	T	C	T	G	A	T	G	G	C	G	C	C	A	T	T	T	T	A	G	G	AAA	C	---------------------
Amanda	Andean	I/bc-1/bc-?	Hap2	C	C	T	T	T	G	G	T	C	T	G	A	T	G	G	C	G	C	C	A	T	T	T	T	A	A	G	AAA	C	---------------------
RGB	Andean	bc-?/bc-1	Hap2	C	C	T	T	T	G	G	T	C	T	G	A	T	G	G	C	G	C	C	A	T	T	T	T	A	A	G	AAA	C	---------------------
RGC	Andean	bc-1	Hap2	C	C	T	T	T	G	G	T	C	T	G	A	T	G	G	C	G	C	C	A	T	T	T	T	A	A	G	AAA	C	---------------------
USPT-CBB-3	Durango	I/bc-1/bc-ud	Hap2	C	C	T	T	T	G	G	T	C	T	G	A	T	G	G	C	G	C	C	A	T	T	T	T	A	A	G	AAA	C	---------------------
BAT93	Mesoamerican	I/bc-1	Hap3	C	C	G	A	T	C	G	C	A	A	T	T	G	G	A	C	A	A	T	T	T	T	T	T	A	A	A	---	A	GAAGCTAGATTACGCATTCTG
Beryl	Durango	I/bc-1/bc-ud	Hap3	C	C	G	A	T	C	G	C	A	A	T	T	G	G	A	C	A	A	T	T	T	T	T	T	A	A	A	---	A	GAAGCTAGATTACGCATTCTG
Common_Pinto	Durango	bc-1	Hap3	C	C	G	A	T	C	G	C	A	A	T	T	G	G	A	C	A	A	T	T	T	T	T	T	A	A	A	---	A	GAAGCTAGATTACGCATTCTG
Common_Red_mexican	Durango	bc-1/bc-ud	Hap3	C	C	G	A	T	C	G	C	A	A	T	T	G	G	A	C	A	A	T	T	T	T	T	T	A	A	A	---	A	GAAGCTAGATTACGCATTCTG
Othello	Durango	bc-1/bc-ud/bc-2	Hap3	C	C	G	A	T	C	G	C	A	A	T	T	G	G	A	C	A	A	T	T	T	T	T	T	A	A	A	---	A	GAAGCTAGATTACGCATTCTG
UI-129	Durango	bc-1/bc-?/bc-2	Hap3	C	C	G	A	T	C	G	C	A	A	T	T	G	G	A	C	A	A	T	T	T	T	T	T	A	A	A	---	A	GAAGCTAGATTACGCATTCTG
92US1006	Durango	I/bc-ud/bc-2	Hap4	C	C	G	A	T	C	G	C	A	A	T	T	G	G	A	C	A	A	T	T	T	T	T	T	A	A	A	---	A	GAAGCTAGATTACGCATTCTG
Sierra	Durango	none	Hap5	A	G	T	T	G	C	A	C	C	A	T	T	T	A	A	T	A	C	C	A	C	C	C	A	T	A	G	---	A	GAAGCTAGATTACGCATTCTG
Sutter_Pink	Durango	none	Hap5	A	G	T	T	G	C	A	C	C	A	T	T	T	A	A	T	A	C	C	A	C	C	C	A	T	A	G	---	A	GAAGCTAGATTACGCATTCTG
Matterhorn	Durango	I	Hap6	C	C	G	A	T	C	G	C	C	A	T	T	G	G	A	C	A	A	T	T	T	T	T	T	A	A	A	---	A	GAAGCTAGATTACGCATTCTG
UI-111	Durango	bc-?/bc-2	Hap6	C	C	G	A	T	C	G	C	C	A	T	T	G	G	A	C	A	A	T	T	T	T	T	T	A	A	A	---	A	GAAGCTAGATTACGCATTCTG

## Sheet: Table S8
Table S8. Polymorphisms detected within the exon regions for bZIP candidate gene Phvul.005G124100 among 25 genotypes
Lines	Genepool or Race	Host groups (HG)	NL-3	NL-8	36114516	36118088	36118115	36120522
					Missense	Synonymous	Synonymous	Synonymous
Sierra	Durango	1	M	M	C	T	A	C
Sutter_Pink	Durango	1	M	M	C	G	G	C
G19833	Andean	2	M	NS	C	G	G	T
RGC	Andean	2	M	NS	C	G	G	T
Common_Red	Durango	3	mM	NS	A	G	G	C
Olathe	Durango	3	mM	NS	A	G	G	C
CAL143	Andean	3	mM	NS	A	G	G	C
RGB	Andean	3	mM	NS	C	G	G	T
Michelite_62	Mesoamerican	4	M	M	C	G	G	C
Sanilac	Mesoamerican	4	M	M	C	G	G	C
UI-111	Durango	4	M	M	C	G	G	C
UI-114	Durango	5	M	NS	C	G	G	C
Monroe	Mesoamerican	6	NS	NS	A	G	G	C
Othello	Durango	6	NS	NS	A	G	G	C
UI-129	Durango	X	M	NS	C	G	G	C
IVT-7214	Mesoamerican	7	NS	NS	C	G	G	C
Matterhorn	Durango	8	TN	TN	C	T	A	C
Widusa	Andean	8	TN	TN	C	G	G	C
Jubila	Andean	9a	VN+	VN	C	G	G	T
BAT93	Mesoamerican	9b	TN	VN	C	T	G	C
TopCrop	Andean	9b	TN	VN	C	G	G	T
Beryl	Durango	10	VN	VN	A	G	G	C
USPT-CBB-3	Durango	10	VN	VN	A	G	G	C
Amanda	Andean	10	VN	VN	C	G	G	T
92US-1006	Durango	11	NLL	NLL	A	G	G	C

## Sheet: Table S9
Table S9. Summarized genotypic segregations for the I, bc-1, and bc-ud linked markers in F2:3 families from different crosses. (df = 2.0, p ≤ 0.05: 5.99)
F2:3 family	Cross	C02_48908259 (I gene)				C03_4203361 (bc-1)				C05_36114516 (bc-ud)
		+	H	-	1:2:1 chi-square test <5.99	+	H	-	1:2:1 chi-square test <5.99	+	H	-	1:2:1 chi-square test <5.99
PS17-117.1	Kodiak x Baja	42 (# of F3 plants)						42		42
PS17-117.4	Kodiak x Baja	42				42				42
PS17-117.5	Kodiak x Baja	42				11	17	14	1.95238	42
PS17-118.1	Kodiak x PT9-5-6	42				42						42
PS17-118.13	Kodiak x PT9-5-6	41				41				41
PS17-118.20	Kodiak x PT9-5-6	38						38		10	19	9	0.0526316
PS17-118.26	Kodiak x PT9-5-6	34						34		34
PS17-118.4	Kodiak x PT9-5-6	38				8	18	12	0.947368	38
PS17-118.7	Kodiak x PT9-5-6	42				13	19	10	0.809524			42
PS17-119.1	Lariat x Kodiak	42						42		42
PS17-119.2	Lariat x Kodiak	42				42				42
PS17-119.3	Lariat x Kodiak	39				7	17	15	3.92308	39
PS17-139.1	USPT-ANT-1 x Kodiak	39						39		39
PS17-139.2	USPT-ANT-1 x Kodiak	37				9	21	7	0.891892	37
PS17-139.4	USPT-ANT-1 x Kodiak	31				31				31
PS17-165.1	Beryl x PT11-13	37						37				37
PS17-165.10	Beryl x PT11-13	31						31				31
PS17-165.3	Beryl x PT11-13	39				8	19	12	0.846154	7	24	8	2.12821
PS17-165.4	Beryl x PT11-13	37				37						37
PS17-165.5	Beryl x PT11-13	35				5	18	12	2.82857			35
PS17-165.9	Beryl x PT11-13	34				34				9	13	12	2.41176
PS17-166.4	Beryl x USPT-CBB-1	31						31		31
PS17-166.6	Beryl x USPT-CBB-1	41				41				41
PS17-169.12	Gemini x AC-Early-Rose	8	18	13	1.51282	14	16	9	2.53846	39
PS17-169.2	Gemini x AC-Early-Rose			33		7	19	7	0.757576	33
PS17-169.24	Gemini x AC-Early-Rose	8	15	11	1	34				34
PS17-169.5	Gemini x AC-Early-Rose	11	23	6	2.15			40		40
PS17-177.1	Powderhorn x Beryl	39				39				13	17	9	1.46154
PS17-177.14	Powderhorn x Beryl	39				39						39
PS17-177.3	Powderhorn x Beryl	42				42				42
PS17-181.1	Powderhorn x USPT-CBB-1	32				6	17	9	0.6875	10	18	4	2.75
PS17-181.26	Powderhorn x USPT-CBB-1	39						39		39
PS17-181.8	Powderhorn x USPT-CBB-1	34				34				12	15	7	1.94118
PS17-181.9	Powderhorn x USPT-CBB-1	37						37		9	18	10	0.0810811

## Sheet: Table S10
Table S10. Summarized reactions in segregating F2:3 families to the NL-3 and NL-8 strains: phenotypic segregation ratios
Genotypes/ Virus Strain	Cross	Id_F2:3 family	Genotype (Table S8) (I, bc-1,bc-ud)	Number of plants	dM	M	mM	NS	TN	dTN or VN+	VN	Ratio expected	Probability X2 test; p=0.05	Ratio observed	Probability X2 test; p=0.05
NL-8	Kodiak x Baja	PS17-117.1	+ / - / +	21						21		0:1	0	0:1	0
		PS17-117.4	+ / + / +	21							21	0:1	0	0:1	0
		PS17-117.5	+ / H / +	21						6	15	1:3	0.142857	1:3	0.142857
	Kodiak x PT9-5-6	PS17-118.1	+ / + / -	21							21	0:1	0	0:1	0
		PS17-118.13	+ / + / +	20							20	0:1	0	0:1	0
		PS17-118.20	+ / - / H	21					18	3		3:1	1.28571	3:1	1.28571
		PS17-118.26	+ / - / +	17						17		0:1	0	0:1	0
		PS17-118.4	+ / H / +	20						5	15	1:3	0	1:3	0
		PS17-118.7	+ / H / -	21					5		16	1:3	0.015873	1:3	0.015873
	Lariat x Kodiak	PS17-119.1	+ / - / +	21						21		0:1	0	0:1	0
		PS17-119.2	+ / + / +	21							21	0:1	0	0:1	0
		PS17-119.3	+ / H / +	20						11	9	1:3	9.60*	1:3	9.60*
	USPT-ANT-1 x Kodiak	PS17-139.1	+ / - / +	21						21		0:1	0	0:1	0
		PS17-139.2	+ / H / +	19						3	16	1:3	0.859649	1:3	0.859649
		PS17-139.4	+ / + / +	18							18	0:1	0	0:1	0
	Beryl x PT11-13	PS17-165.1	+ / - / -	21					21			1:0	0	1:0	0
		PS17-165.10	+ / - / -	21					21			1:0	0	1:0	0
		PS17-165.3	+ / H / H	20					5		15	4:12	0	4:12	0
		PS17-165.4	+ / + / -	21							21	0:1	0	0:1	0
		PS17-165.5	+ / H / -	19					9		10	1:3	5.07*	1:3	5.07*
		PS17-165.9	+ / + / H	17							17	0:1	0	0:1	0
	Beryl x USPT-CBB-1	PS17-166.4	+ / - / +	18						18		0:1	0	0:1	0
		PS17-166.6	+ / + / +	21							21	0:1	0	0:1	0
	Gemini x AC-Early-Rose	PS17-169.12	H / H / +	19			1	3		5	10	1:3:3:9	5.23	1:3:3:9	5.23
		PS17-169.2	- / H / +	18	4		10	4				3:1	0.0740741	1:2:1	0.22
		PS17-169.24	H / + / +	16				3			13	1:3	0.333333	1:3	0.333333
		PS17-169.5	H / - / +	21	2					19		1:3	2.68254	1:3	2.68254
	Powderhorn x Beryl	PS17-177.1	+ / + / H	20							20	0:1	0	0:1	0
		PS17-177.14	+ / + / -	21							21	0:1	0	0:1	0
		PS17-177.3	+ / + / +	21							21	0:1	0	0:1	0
	Powderhorn x USPT-CBB-1	PS17-181.1	+ / H / H	16					2	3	11	04:12:00	0.333333	3:1:12	4.41667
		PS17-181.26	+ / - / +	20						20		0:1	0	0:1	0
		PS17-181.8	+ / + / H	18							18	0:1	0	0:1	0
		PS17-181.9	+ / - / H	18					13	5		3:1	0.0740741	3:1	0.0740741
NL-3	Kodiak x Baja	PS17-117.1	+ / - / +	21					21			1:0	0	1:0	0
		PS17-117.4	+ / + / +	21							21	0:1	0	0:1	0
		PS17-117.5	+ / H / +	21					8	5	8	3:1	1.92063	1:2:1	8.32*
	Kodiak x PT9-5-6	PS17-118.1	+ / + / -	21					21			1:0	0	1:0	0
		PS17-118.4	+ / H / +	18					7	5	6	3:1	0.666667	1:2:1	4.16667
		PS17-118.7	+ / H / -	21					21			1:0	0	1:0	0
		PS17-118.13	+ / + / +	21							21	0:1	0	0:1	0
		PS17-118.20	+ / - / H	17					17			1:0	0	1:0	0
		PS17-118.26	+ / - / +	17					17			1:0	0	1:0	0
	Lariat x Kodiak	PS17-119.1	+ / - / +	21					21			1:0	0	1:0	0
		PS17-119.2	+ / + / +	21							21	0:1	0	0:1	0
		PS17-119.3	+ / H / +	19					4	7	8	3:1	2.96491	1:2:1	4.77632
	USPT-ANT-1 x Kodiak	PS17-139.1	+ / - / +	18					18			1:0	0	1:0	0
		PS17-139.2	+ / H / +	18					4	12	2	3:1	1.85185	1:2:1	2.05556
		PS17-139.4	+ / + / +	13							13	0:1	0	0:1	0
	Beryl x PT11-13	PS17-165.1	+ / - / -	16					16			1:0	0	1:0	0
		PS17-165.3	+ / H / H	19					8	11	0	15:1	1.26667	7:8:1	1.24859
		PS17-165.4	+ / + / -	16					16			1:0	0	1:0	0
		PS17-165.5	+ / H / -	16					16			1:0	0	1:0	0
		PS17-165.9	+ / + / H	17					6	8	3	3:1	0.490196	1:2:1	1
		PS17-165.10	+ / - / -	10					10			1:0	0	1:0	0
	Beryl x USPT-CBB-1	PS17-166.4	+ / - / +	13					13			1:0	0	1:0	0
		PS17-166.6	+ / + / +	20							20	0:1	0	0:1	0
	Gemini x AC-Early-Rose	PS17-169.2	- / H / +	15	9	3	3					3:1	0.2	1:2:1	0.6
		PS17-169.5	H / - / +	19		4			15			1:3	0.157895	1:3	0.157895
		PS17-169.12	H / H / +	20	5	1	3		3	7	1	3:1:9:3	5.96	1:2:1:3:6:3	7.2
		PS17-169.24	H / + / +	18			8				10	1:3	3.62963	1:3	3.62963
	Powderhorn x Beryl	PS17-177.1	+ / + / H	19					5	8	6	3:1	0.438596	1:2:1	1.25
		PS17-177.3	+ / + / +	21							21	0:1	0	0:1	0
		PS17-177.14	+ / + / -	18					18			1:0	0	1:0	0
	Powderhorn x USPT-CBB-1	PS17-181.1	+ / H / H	16					4	11	1	15:1	0	7:8:1	2.41071
		PS17-181.8	+ / + / H	16					3	6	7	3:1	3	1:2:1	3
		PS17-181.9	+ / - / H	19					19			1:0	0	1:0	0
		PS17-181.26	+ / - / +	19					19			1:0	0	1:0	0
Bold = susceptible phenotypes when segregating.
